# Supplementary material for: Crystal structure of (4Z)-4-[(2E)-3-(2-chloro­phen­yl)-1-hy­droxy­prop-2-en-1-yl­idene]-3-methyl-1-phenyl-1H-pyrazol-5(4H)-one
Source: Acta Crystallogr E Crystallogr Commun. 2015 May 20;71(Pt 6):o407–8. doi: 10.1107/S2056989015009020 (PMC4459312; doi:10.1107/S2056989015009020)
Supplement: Supplementary file 1 [file e-71-0o407-sup1.cif]

##############################################################################
#                                                                            #
# This CIF contains the data in a paper accepted for publication in          #
# Acta Crystallographica Section E. It conforms to the requirements of       #
# Notes for Authors for Acta Crystallographica Section E, and has been       #
# peer reviewed under the auspices of the IUCr Commission on Journals.       #
#                                                                            #
# Full details of the Crystallographic Information File format               #
# are given in the paper "The Crystallographic Information File (CIF):       #
# a New Standard Archive File for Crystallography" by S. R. Hall, F. H.      #
# Allen and I. D. Brown [Acta Cryst. (1991), A47, 655-685].                  #
#                                                                            #
# The current version of the core CIF dictionary is obtainable from          #
# ftp://ftp.iucr.org/pub/cif_core.dic.                                       #
#                                                                            #
# Software is freely available for graphical display of the structure(s)     #
# in this CIF. For information consult the CIF software page                 #
# http://www.iucr.org/resources/cif/software.                                #
#                                                                            #
# This file may be used for bona fide research purposes within the           #
# scientific community so long as proper attribution is given to the journal # 
# article from which it was obtained.                                        #
#                                                                            #
##############################################################################
data_global
_audit_creation_method     ?
_journal_date_recd_electronic     2015-05-06
_journal_date_accepted     2015-05-11
_journal_name_full     'Acta Crystallographica, Section E'
_journal_year     2015
_journal_volume     71
_journal_issue      6
_journal_page_first     o407
_journal_page_last     o408
_journal_paper_category     HO
_journal_paper_doi     10.1107/S2056989015009020
_journal_coeditor_code     HB7419
_publ_contact_author
;
Muhammad Nawaz Tahir
University of Sargodha
Department of Physics
Sargodha
Pakistan
;
_publ_contact_author_email     'dmntahir_uos@yahoo.com'
_publ_contact_author_fax     '0092 48 32 22 121'
_publ_contact_author_phone     '0092 48 92 30 914'
_publ_section_title
;\
Crystal structure of
(4<i>Z</i>)-4-[(2<i>E</i>)-3-(2-chlorophenyl)-1-hydroxyprop-2-en-1-ylidene]-\
3-methyl-1-phenyl-1<i>H</i>-pyrazol-5(4<i>H</i>)-one
;
loop_
    _publ_author_name
    _publ_author_footnote
    _publ_author_address
    'Muhammad Shahid' .
;
Department of Chemistry
University of the Punjab
Lahore
Punjab
Pakistan
;
    'Munawar Ali Munawar' .
;
Department of Chemistry
University of the Punjab
Lahore
Punjab
Pakistan
;
    'Tahir, Muhammad Nawaz' .
;
Department of Physics
University of Sargodha
Sargodha
Punjab
Pakistan
;
    'Muhammad Salim' .
;
Department of Chemistry
University of the Punjab
Lahore
Punjab
Pakistan
;
    'Khizar Iqbal Malik' .
;
Department of Chemistry
University of the Punjab
Lahore
Punjab
Pakistan
;
data_I
_database_code_depnum_ccdc_archive 'CCDC 1400008'
_audit_creation_method     SHELXL-97
_chemical_name_systematic
;\
(4<i>Z</i>)-4-[(2<i>E</i>)-3-(2-Chlorophenyl)-1-hydroxyprop-2-en-1-ylidene]-\
3-methyl-1-phenyl-1<i>H</i>-pyrazol-5(4<i>H</i>)-one
;
_chemical_name_common     ?
_chemical_formula_moiety     'C19 H15 Cl N2 O2'
_chemical_formula_sum     'C19 H15 Cl N2 O2'
_chemical_formula_iupac     'C19 H15 Cl N2 O2'
_chemical_formula_weight     338.78
_shelx_space_group_comment
;
The symmetry employed for this shelxl refinement is uniquely defined
by the following loop, which should always be used as a source of
symmetry information in preference to the above space-group names.
They are only intended as comments.
;
_space_group_crystal_system     orthorhombic
_space_group_name_H-M_alt     'P 21 21 21'
_space_group_name_Hall     'P 2ac 2ab'
loop_
    _space_group_symop_operation_xyz
    'x, y, z'
    'x+1/2, -y+1/2, -z'
    '-x, y+1/2, -z+1/2'
    '-x+1/2, -y, z+1/2'
_cell_length_a     7.2348(3)
_cell_length_b     12.8737(6)
_cell_length_c     17.7843(7)
_cell_angle_alpha     90
_cell_angle_beta     90
_cell_angle_gamma     90
_cell_volume     1656.41(12)
_cell_formula_units_Z     4
_cell_measurement_reflns_used     2455
_cell_measurement_theta_min     2.290
_cell_measurement_theta_max     27.00
_cell_measurement_temperature     296(2)
_exptl_crystal_description     plate
_exptl_crystal_colour     yellow
_exptl_crystal_size_max     0.34
_exptl_crystal_size_mid     0.28
_exptl_crystal_size_min     0.16
_exptl_crystal_density_diffrn     1.358
_exptl_crystal_density_meas     ?
_exptl_crystal_density_method     'not measured'
_exptl_crystal_F_000     704
_exptl_absorpt_coefficient_mu     0.244
_exptl_absorpt_correction_type     multi-scan
_exptl_absorpt_process_details
;
(SADABS; Bruker, 2005)
;
_exptl_absorpt_correction_T_min     0.923
_exptl_absorpt_correction_T_max     0.960
_exptl_special_details
;
;
_diffrn_ambient_temperature     296(2)
_diffrn_radiation_type     MoK\a
_diffrn_radiation_wavelength     0.71073
_diffrn_radiation_source     'fine-focus sealed tube'
_diffrn_radiation_monochromator     graphite
_diffrn_measurement_device_type     'Bruker Kappa APEXII CCD'
_diffrn_measurement_method     \w
_diffrn_detector_area_resol_mean     7.70
_diffrn_reflns_number     8199
_diffrn_reflns_av_R_equivalents     0.0337
_diffrn_reflns_theta_min     2.290
_diffrn_reflns_theta_max     27.00
_diffrn_reflns_theta_full     27.00
_diffrn_measured_fraction_theta_max     0.999
_diffrn_measured_fraction_theta_full     0.999
_diffrn_reflns_limit_h_min     -8
_diffrn_reflns_limit_h_max     9
_diffrn_reflns_limit_k_min     -16
_diffrn_reflns_limit_k_max     13
_diffrn_reflns_limit_l_min     -22
_diffrn_reflns_limit_l_max     20
_diffrn_standards_number     0
_diffrn_standards_interval_count     ?
_diffrn_standards_interval_time     ?
_diffrn_standards_decay_%     ?
_refine_special_details
;
Refinement of <i>F</i>^2^ against ALL reflections. The weighted <i>R</i>-factor
<i>wR</i> and goodness of fit <i>S</i> are based on <i>F</i>^2^, conventional
<i>R</i>-factors <i>R</i> are based on <i>F</i>, with <i>F</i> set to zero for
negative <i>F</i>^2^. The threshold expression of <i>F</i>^2^ >
\s(<i>F</i>^2^) is used only for calculating <i>R</i>-factors(gt) <i>etc</i>.
and is not relevant to the choice of reflections for refinement.
<i>R</i>-factors based on <i>F</i>^2^ are statistically about twice as large
as those based on <i>F</i>, and <i>R</i>-factors based on ALL data will be
even larger.
;
_reflns_number_total     3593
_reflns_number_gt     2455
_reflns_threshold_expression     I>2\s(I)
_refine_ls_structure_factor_coef     Fsqd
_refine_ls_matrix_type     full
_refine_ls_R_factor_all     0.0717
_refine_ls_R_factor_gt     0.0425
_refine_ls_wR_factor_gt     0.0798
_refine_ls_wR_factor_ref     0.0913
_refine_ls_goodness_of_fit_ref     0.999
_refine_ls_restrained_S_all     0.999
_refine_ls_number_reflns     3593
_refine_ls_number_parameters     219
_refine_ls_number_restraints     0
_refine_ls_hydrogen_treatment     constr
_refine_ls_weighting_scheme     calc
_refine_ls_weighting_details
                      'w=1/[\s^2^(Fo^2^)+(0.0369P)^2^] where P=(Fo^2^+2Fc^2^)/3'
_atom_sites_solution_hydrogens     geom
_atom_sites_solution_primary     direct
_atom_sites_solution_secondary     difmap
_refine_ls_shift/su_max     0.000
_refine_ls_shift/su_mean     0.000
_refine_diff_density_max     0.126
_refine_diff_density_min     -0.171
_refine_ls_abs_structure_details
;
Flack <i>x</i> determined using 771 quotients
[(<i>I</i>^+^)-(<i>I</i>^-^)]/[(<i>I</i>^+^)+(<i>I</i>^-^)]
(Parsons <i>et al.</i>,  2013)
;
_refine_ls_abs_structure_Flack     -0.06(4)
loop_
    _atom_type_symbol
    _atom_type_description
    _atom_type_scat_dispersion_real
    _atom_type_scat_dispersion_imag
    _atom_type_scat_source
    'C' 'C' 0.0033 0.0016
                         'International Tables Vol C Tables 4.2.6.8 and 6.1.1.4'
    'H' 'H' 0.0000 0.0000
                         'International Tables Vol C Tables 4.2.6.8 and 6.1.1.4'
    'N' 'N' 0.0061 0.0033
                         'International Tables Vol C Tables 4.2.6.8 and 6.1.1.4'
    'O' 'O' 0.0106 0.0060
                         'International Tables Vol C Tables 4.2.6.8 and 6.1.1.4'
    'Cl' 'Cl' 0.1484 0.1585
                         'International Tables Vol C Tables 4.2.6.8 and 6.1.1.4'
_computing_data_collection
;
APEX2 (Bruker, 2007)
;
_computing_cell_refinement
;
SAINT (Bruker, 2007)
;
_computing_data_reduction
;
SAINT (Bruker, 2007)
;
_computing_structure_solution
;
SHELXS97 (Sheldrick, 2008)
;
_computing_structure_refinement
;
SHELXL2014  (Sheldrick, 2015)
;
_computing_molecular_graphics
;
ORTEP-3 for Windows (Farrugia, 2012) and PLATON (Spek, 2009)
;
_computing_publication_material
;
WinGX (Farrugia, 2012) and PLATON (Spek, 2009)
;
loop_
    _atom_site_type_symbol
    _atom_site_label
    _atom_site_fract_x
    _atom_site_fract_y
    _atom_site_fract_z
    _atom_site_U_iso_or_equiv
    _atom_site_adp_type
    _atom_site_calc_flag
    _atom_site_occupancy
    _atom_site_disorder_assembly
    _atom_site_disorder_group
    C C1 1.0397(4) 0.0392(2) 0.44274(15) 0.0467(7) Uani d 1 . .
    C C2 1.1377(5) -0.0394(3) 0.47830(17) 0.0585(9) Uani d 1 . .
    H H2 1.0927 -0.1070 0.4786 0.070 Uiso calc 1 . .
    C C3 1.3019(5) -0.0158(3) 0.5130(2) 0.0757(11) Uani d 1 . .
    H H3 1.3684 -0.0684 0.5366 0.091 Uiso calc 1 . .
    C C4 1.3695(5) 0.0835(4) 0.51358(19) 0.0788(11) Uani d 1 . .
    H H4 1.4806 0.0983 0.5376 0.095 Uiso calc 1 . .
    C C5 1.2721(5) 0.1611(3) 0.47842(19) 0.0754(11) Uani d 1 . .
    H H5 1.3174 0.2287 0.4786 0.091 Uiso calc 1 . .
    C C6 1.1075(5) 0.1391(3) 0.44288(18) 0.0612(9) Uani d 1 . .
    H H6 1.0421 0.1918 0.4190 0.073 Uiso calc 1 . .
    C C7 0.7566(4) 0.0745(2) 0.36469(16) 0.0472(7) Uani d 1 . .
    C C8 0.6056(4) 0.0103(2) 0.34325(16) 0.0454(7) Uani d 1 . .
    C C9 0.6447(4) -0.0886(2) 0.37664(16) 0.0495(7) Uani d 1 . .
    C C10 0.5360(5) -0.1872(2) 0.37362(19) 0.0705(10) Uani d 1 . .
    H H10A 0.5947 -0.2387 0.4045 0.106 Uiso calc 1 . .
    H H10B 0.5305 -0.2115 0.3226 0.106 Uiso calc 1 . .
    H H10C 0.4130 -0.1747 0.3918 0.106 Uiso calc 1 . .
    C C11 0.4645(4) 0.0533(2) 0.29952(16) 0.0492(8) Uani d 1 . .
    C C12 0.3000(4) -0.0007(3) 0.27371(16) 0.0512(8) Uani d 1 . .
    H H12 0.2835 -0.0702 0.2864 0.061 Uiso calc 1 . .
    C C13 0.1726(4) 0.0468(3) 0.23235(17) 0.0507(8) Uani d 1 . .
    H H13 0.1955 0.1162 0.2212 0.061 Uiso calc 1 . .
    C C14 0.0018(4) 0.0040(2) 0.20232(15) 0.0455(8) Uani d 1 . .
    C C15 -0.0492(5) -0.0993(3) 0.21263(16) 0.0572(8) Uani d 1 . .
    H H15 0.0281 -0.1428 0.2400 0.069 Uiso calc 1 . .
    C C16 -0.2102(5) -0.1386(3) 0.18351(18) 0.0649(10) Uani d 1 . .
    H H16 -0.2405 -0.2080 0.1912 0.078 Uiso calc 1 . .
    C C17 -0.3274(5) -0.0754(3) 0.1427(2) 0.0672(10) Uani d 1 . .
    H H17 -0.4368 -0.1020 0.1232 0.081 Uiso calc 1 . .
    C C18 -0.2818(5) 0.0269(3) 0.13120(18) 0.0625(9) Uani d 1 . .
    H H18 -0.3598 0.0699 0.1036 0.075 Uiso calc 1 . .
    C C19 -0.1203(4) 0.0655(2) 0.16072(15) 0.0481(8) Uani d 1 . .
    Cl Cl1 -0.06694(12) 0.19522(6) 0.14234(5) 0.0687(3) Uani d 1 . .
    N N1 0.8699(3) 0.01404(19) 0.40719(13) 0.0472(6) Uani d 1 . .
    N N2 0.7992(4) -0.0870(2) 0.41388(14) 0.0539(7) Uani d 1 . .
    O O1 0.7814(3) 0.16964(16) 0.34743(13) 0.0638(6) Uani d 1 . .
    O O2 0.4797(3) 0.15046(17) 0.28011(14) 0.0659(7) Uani d 1 . .
    H H2A 0.5725 0.1754 0.2995 0.099 Uiso calc 1 . .
loop_
    _atom_site_aniso_label
    _atom_site_aniso_U_11
    _atom_site_aniso_U_22
    _atom_site_aniso_U_33
    _atom_site_aniso_U_12
    _atom_site_aniso_U_13
    _atom_site_aniso_U_23
    C1 0.0501(18) 0.0511(19) 0.0389(15) 0.0025(16) -0.0027(14) -0.0056(14)
    C2 0.065(2) 0.060(2) 0.0516(18) 0.0003(18) -0.0134(17) 0.0015(16)
    C3 0.078(3) 0.083(3) 0.065(2) 0.009(2) -0.030(2) 0.005(2)
    C4 0.067(2) 0.097(3) 0.072(2) -0.009(2) -0.028(2) 0.000(2)
    C5 0.076(3) 0.075(3) 0.076(2) -0.018(2) -0.020(2) -0.003(2)
    C6 0.063(2) 0.059(2) 0.062(2) -0.0041(17) -0.0131(18) -0.0029(17)
    C7 0.0489(18) 0.0464(19) 0.0461(16) 0.0063(15) -0.0043(15) -0.0001(15)
    C8 0.0464(18) 0.0436(18) 0.0463(16) 0.0051(14) -0.0026(14) -0.0017(14)
    C9 0.0484(18) 0.0452(18) 0.0549(18) 0.0022(15) -0.0027(15) -0.0021(15)
    C10 0.071(2) 0.048(2) 0.093(3) -0.0056(19) -0.021(2) 0.0053(19)
    C11 0.0522(19) 0.0455(19) 0.0500(17) 0.0059(16) 0.0014(15) -0.0019(14)
    C12 0.0507(19) 0.049(2) 0.0538(17) 0.0027(16) -0.0040(16) 0.0020(16)
    C13 0.049(2) 0.051(2) 0.0522(17) 0.0037(16) -0.0020(15) 0.0016(15)
    C14 0.0431(18) 0.051(2) 0.0422(15) 0.0051(15) 0.0016(13) -0.0021(14)
    C15 0.060(2) 0.056(2) 0.0559(19) 0.0020(19) 0.0010(17) 0.0079(16)
    C16 0.067(2) 0.060(2) 0.068(2) -0.015(2) 0.007(2) -0.0019(18)
    C17 0.051(2) 0.079(3) 0.072(2) -0.009(2) 0.0011(18) -0.016(2)
    C18 0.053(2) 0.070(2) 0.064(2) 0.0112(18) -0.0118(17) -0.0112(19)
    C19 0.0488(18) 0.045(2) 0.0500(17) 0.0073(15) 0.0004(15) -0.0081(15)
    Cl1 0.0766(6) 0.0463(5) 0.0832(6) 0.0147(5) -0.0178(5) -0.0019(5)
    N1 0.0470(15) 0.0445(16) 0.0502(14) 0.0025(12) -0.0078(12) -0.0009(12)
    N2 0.0547(16) 0.0438(16) 0.0631(17) -0.0022(14) -0.0102(13) 0.0033(13)
    O1 0.0687(14) 0.0432(13) 0.0794(15) -0.0022(11) -0.0151(13) 0.0083(12)
    O2 0.0594(15) 0.0523(15) 0.0860(17) 0.0026(11) -0.0196(13) 0.0104(13)
_geom_special_details
;
All e.s.d.'s (except the e.s.d. in the dihedral angle between two l.s. planes)
are estimated using the full covariance matrix. The cell e.s.d.'s are taken
into account individually in the estimation of e.s.d.'s in distances, angles
and torsion angles; correlations between e.s.d.'s in cell parameters are only
used when they are defined by crystal symmetry. An approximate (isotropic)
treatment of cell e.s.d.'s is used for estimating e.s.d.'s involving l.s.
planes.
;
loop_
    _geom_bond_atom_site_label_1
    _geom_bond_atom_site_label_2
    _geom_bond_site_symmetry_2
    _geom_bond_distance
    _geom_bond_publ_flag
    C1 C6 . 1.377(4) ?
    C1 C2 . 1.387(4) ?
    C1 N1 . 1.419(4) ?
    C2 C3 . 1.372(4) ?
    C2 H2 . 0.9300 ?
    C3 C4 . 1.370(5) ?
    C3 H3 . 0.9300 ?
    C4 C5 . 1.373(5) ?
    C4 H4 . 0.9300 ?
    C5 C6 . 1.377(4) ?
    C5 H5 . 0.9300 ?
    C6 H6 . 0.9300 ?
    C7 O1 . 1.276(3) ?
    C7 N1 . 1.360(3) ?
    C7 C8 . 1.421(4) ?
    C8 C11 . 1.397(4) ?
    C8 C9 . 1.433(4) ?
    C9 N2 . 1.299(4) ?
    C9 C10 . 1.494(4) ?
    C10 H10A . 0.9600 ?
    C10 H10B . 0.9600 ?
    C10 H10C . 0.9600 ?
    C11 O2 . 1.302(3) ?
    C11 C12 . 1.453(4) ?
    C12 C13 . 1.328(4) ?
    C12 H12 . 0.9300 ?
    C13 C14 . 1.454(4) ?
    C13 H13 . 0.9300 ?
    C14 C15 . 1.392(4) ?
    C14 C19 . 1.398(4) ?
    C15 C16 . 1.372(5) ?
    C15 H15 . 0.9300 ?
    C16 C17 . 1.381(5) ?
    C16 H16 . 0.9300 ?
    C17 C18 . 1.373(5) ?
    C17 H17 . 0.9300 ?
    C18 C19 . 1.374(4) ?
    C18 H18 . 0.9300 ?
    C19 Cl1 . 1.745(3) ?
    N1 N2 . 1.403(3) ?
    O2 H2A . 0.8200 ?
loop_
    _geom_angle_atom_site_label_1
    _geom_angle_atom_site_label_2
    _geom_angle_atom_site_label_3
    _geom_angle_site_symmetry_1
    _geom_angle_site_symmetry_3
    _geom_angle
    _geom_angle_publ_flag
    C6 C1 C2 . . 119.9(3) ?
    C6 C1 N1 . . 121.5(3) ?
    C2 C1 N1 . . 118.6(3) ?
    C3 C2 C1 . . 119.1(3) ?
    C3 C2 H2 . . 120.4 ?
    C1 C2 H2 . . 120.4 ?
    C4 C3 C2 . . 121.2(4) ?
    C4 C3 H3 . . 119.4 ?
    C2 C3 H3 . . 119.4 ?
    C3 C4 C5 . . 119.5(4) ?
    C3 C4 H4 . . 120.2 ?
    C5 C4 H4 . . 120.2 ?
    C4 C5 C6 . . 120.2(4) ?
    C4 C5 H5 . . 119.9 ?
    C6 C5 H5 . . 119.9 ?
    C1 C6 C5 . . 120.0(3) ?
    C1 C6 H6 . . 120.0 ?
    C5 C6 H6 . . 120.0 ?
    O1 C7 N1 . . 126.8(3) ?
    O1 C7 C8 . . 127.0(3) ?
    N1 C7 C8 . . 106.3(3) ?
    C11 C8 C7 . . 118.8(3) ?
    C11 C8 C9 . . 136.6(3) ?
    C7 C8 C9 . . 104.7(3) ?
    N2 C9 C8 . . 111.5(3) ?
    N2 C9 C10 . . 118.9(3) ?
    C8 C9 C10 . . 129.5(3) ?
    C9 C10 H10A . . 109.5 ?
    C9 C10 H10B . . 109.5 ?
    H10A C10 H10B . . 109.5 ?
    C9 C10 H10C . . 109.5 ?
    H10A C10 H10C . . 109.5 ?
    H10B C10 H10C . . 109.5 ?
    O2 C11 C8 . . 117.8(3) ?
    O2 C11 C12 . . 116.4(3) ?
    C8 C11 C12 . . 125.8(3) ?
    C13 C12 C11 . . 121.6(3) ?
    C13 C12 H12 . . 119.2 ?
    C11 C12 H12 . . 119.2 ?
    C12 C13 C14 . . 128.2(3) ?
    C12 C13 H13 . . 115.9 ?
    C14 C13 H13 . . 115.9 ?
    C15 C14 C19 . . 116.3(3) ?
    C15 C14 C13 . . 122.6(3) ?
    C19 C14 C13 . . 121.1(3) ?
    C16 C15 C14 . . 121.9(3) ?
    C16 C15 H15 . . 119.1 ?
    C14 C15 H15 . . 119.1 ?
    C15 C16 C17 . . 120.1(3) ?
    C15 C16 H16 . . 119.9 ?
    C17 C16 H16 . . 119.9 ?
    C18 C17 C16 . . 119.8(3) ?
    C18 C17 H17 . . 120.1 ?
    C16 C17 H17 . . 120.1 ?
    C17 C18 C19 . . 119.6(3) ?
    C17 C18 H18 . . 120.2 ?
    C19 C18 H18 . . 120.2 ?
    C18 C19 C14 . . 122.4(3) ?
    C18 C19 Cl1 . . 117.5(2) ?
    C14 C19 Cl1 . . 120.1(2) ?
    C7 N1 N2 . . 111.0(2) ?
    C7 N1 C1 . . 129.7(3) ?
    N2 N1 C1 . . 119.3(2) ?
    C9 N2 N1 . . 106.5(2) ?
    C11 O2 H2A . . 109.5 ?
loop_
    _geom_torsion_atom_site_label_1
    _geom_torsion_atom_site_label_2
    _geom_torsion_atom_site_label_3
    _geom_torsion_atom_site_label_4
    _geom_torsion_site_symmetry_1
    _geom_torsion_site_symmetry_2
    _geom_torsion_site_symmetry_3
    _geom_torsion_site_symmetry_4
    _geom_torsion
    _geom_torsion_publ_flag
    C6 C1 C2 C3 . . . . -0.2(5) ?
    N1 C1 C2 C3 . . . . -179.9(3) ?
    C1 C2 C3 C4 . . . . 0.5(5) ?
    C2 C3 C4 C5 . . . . -0.4(6) ?
    C3 C4 C5 C6 . . . . 0.0(6) ?
    C2 C1 C6 C5 . . . . -0.1(5) ?
    N1 C1 C6 C5 . . . . 179.5(3) ?
    C4 C5 C6 C1 . . . . 0.2(5) ?
    O1 C7 C8 C11 . . . . -1.1(5) ?
    N1 C7 C8 C11 . . . . 179.1(2) ?
    O1 C7 C8 C9 . . . . 179.7(3) ?
    N1 C7 C8 C9 . . . . -0.1(3) ?
    C11 C8 C9 N2 . . . . -179.1(3) ?
    C7 C8 C9 N2 . . . . -0.1(3) ?
    C11 C8 C9 C10 . . . . 1.1(6) ?
    C7 C8 C9 C10 . . . . -179.8(3) ?
    C7 C8 C11 O2 . . . . 0.5(4) ?
    C9 C8 C11 O2 . . . . 179.4(3) ?
    C7 C8 C11 C12 . . . . -179.1(3) ?
    C9 C8 C11 C12 . . . . -0.2(5) ?
    O2 C11 C12 C13 . . . . 0.2(5) ?
    C8 C11 C12 C13 . . . . 179.8(3) ?
    C11 C12 C13 C14 . . . . 180.0(3) ?
    C12 C13 C14 C15 . . . . -1.7(5) ?
    C12 C13 C14 C19 . . . . 178.7(3) ?
    C19 C14 C15 C16 . . . . 0.1(4) ?
    C13 C14 C15 C16 . . . . -179.6(3) ?
    C14 C15 C16 C17 . . . . -0.1(5) ?
    C15 C16 C17 C18 . . . . 0.3(5) ?
    C16 C17 C18 C19 . . . . -0.3(5) ?
    C17 C18 C19 C14 . . . . 0.3(5) ?
    C17 C18 C19 Cl1 . . . . 178.5(2) ?
    C15 C14 C19 C18 . . . . -0.2(4) ?
    C13 C14 C19 C18 . . . . 179.5(3) ?
    C15 C14 C19 Cl1 . . . . -178.3(2) ?
    C13 C14 C19 Cl1 . . . . 1.3(4) ?
    O1 C7 N1 N2 . . . . -179.5(3) ?
    C8 C7 N1 N2 . . . . 0.3(3) ?
    O1 C7 N1 C1 . . . . 0.2(5) ?
    C8 C7 N1 C1 . . . . -180.0(2) ?
    C6 C1 N1 C7 . . . . 5.6(5) ?
    C2 C1 N1 C7 . . . . -174.8(3) ?
    C6 C1 N1 N2 . . . . -174.8(3) ?
    C2 C1 N1 N2 . . . . 4.9(4) ?
    C8 C9 N2 N1 . . . . 0.3(3) ?
    C10 C9 N2 N1 . . . . -179.9(2) ?
    C7 N1 N2 C9 . . . . -0.4(3) ?
    C1 N1 N2 C9 . . . . 179.9(2) ?
loop_
    _geom_hbond_atom_site_label_D
    _geom_hbond_atom_site_label_H
    _geom_hbond_atom_site_label_A
    _geom_hbond_site_symmetry_A
    _geom_hbond_distance_DH
    _geom_hbond_distance_HA
    _geom_hbond_distance_DA
    _geom_hbond_angle_DHA
    O2 H2A O1 . 0.82 1.74 2.501(3) 154
    C6 H6 O1 . 0.93 2.29 2.933(4) 126
    C10 H10B O2 3_645 0.96 2.55 3.444(4) 155
    C16 H16 O2 3_545 0.93 2.56 3.405(4) 151
_shelx_res_file
;
    shelx.res created by SHELXL-2014/7
TITL K8PU_0m in P2(1)2(1)2(1) LIGHT YELLOW PLATE
CELL 0.71073 7.2348 12.8737 17.7843 90.000 90.000 90.000
ZERR 4.00 0.0003 0.0006 0.0007 0.000 0.000 0.000
LATT -1
SYMM x+1/2, -y+1/2, -z
SYMM -x, y+1/2, -z+1/2
SYMM -x+1/2, -y, z+1/2
SFAC C  H  N  O  Cl
UNIT 76  60  8  8  4
OMIT -3 54
ACTA
L.S. 40
BOND $H
HTAB
CONF
LIST 4
FMAP 2
PLAN 20
TEMP 23.000
SIZE 0.34 0.28 0.16
HTAB C6 O1
EQIV $1 -x+1, y-1/2, -z+1/2
EQIV $2 -x,-1/2+y,1/2-z
HTAB C10 O2_$1
HTAB O2 O1
HTAB C16 O2_$2
OMIT  0   1   2
MPLA 6 C1 C2 C3 C4 C5 C6
MPLA 18 N1 N2 C7 C8 C9 C10 O1 C11 O2 C12 C13 C14 C15 C16 C17 C18 C19 CL1
WGHT    0.036900
FVAR       0.17360
C1    1    1.039696    0.039190    0.442742    11.00000    0.05007    0.05110 =
         0.03894   -0.00556   -0.00266    0.00250
C2    1    1.137676   -0.039351    0.478301    11.00000    0.06451    0.05954 =
         0.05156    0.00153   -0.01344    0.00032
AFIX  43
H2    2    1.092705   -0.107025    0.478614    11.00000   -1.20000
AFIX   0
C3    1    1.301860   -0.015838    0.513011    11.00000    0.07812    0.08342 =
         0.06542    0.00479   -0.03003    0.00865
AFIX  43
H3    2    1.368433   -0.068358    0.536585    11.00000   -1.20000
AFIX   0
C4    1    1.369493    0.083519    0.513579    11.00000    0.06742    0.09722 =
         0.07180    0.00031   -0.02820   -0.00920
AFIX  43
H4    2    1.480580    0.098331    0.537608    11.00000   -1.20000
AFIX   0
C5    1    1.272101    0.161098    0.478417    11.00000    0.07566    0.07454 =
         0.07607   -0.00268   -0.02003   -0.01792
AFIX  43
H5    2    1.317413    0.228701    0.478591    11.00000   -1.20000
AFIX   0
C6    1    1.107511    0.139141    0.442884    11.00000    0.06273    0.05901 =
         0.06182   -0.00293   -0.01315   -0.00408
AFIX  43
H6    2    1.042139    0.191848    0.418974    11.00000   -1.20000
AFIX   0
C7    1    0.756623    0.074480    0.364691    11.00000    0.04895    0.04643 =
         0.04609   -0.00013   -0.00426    0.00627
C8    1    0.605628    0.010342    0.343247    11.00000    0.04636    0.04362 =
         0.04631   -0.00168   -0.00263    0.00510
C9    1    0.644674   -0.088564    0.376639    11.00000    0.04836    0.04522 =
         0.05492   -0.00207   -0.00272    0.00216
C10   1    0.536012   -0.187160    0.373620    11.00000    0.07126    0.04753 =
         0.09278    0.00533   -0.02116   -0.00555
AFIX 137
H10A  2    0.594700   -0.238650    0.404516    11.00000   -1.50000
H10B  2    0.530489   -0.211515    0.322649    11.00000   -1.50000
H10C  2    0.413024   -0.174668    0.391753    11.00000   -1.50000
AFIX   0
C11   1    0.464523    0.053274    0.299523    11.00000    0.05218    0.04550 =
         0.05000   -0.00188    0.00136    0.00587
C12   1    0.300029   -0.000700    0.273707    11.00000    0.05068    0.04930 =
         0.05377    0.00198   -0.00397    0.00271
AFIX  43
H12   2    0.283535   -0.070152    0.286435    11.00000   -1.20000
AFIX   0
C13   1    0.172608    0.046773    0.232355    11.00000    0.04902    0.05098 =
         0.05224    0.00159   -0.00196    0.00369
AFIX  43
H13   2    0.195519    0.116164    0.221193    11.00000   -1.20000
AFIX   0
C14   1    0.001840    0.004035    0.202318    11.00000    0.04305    0.05120 =
         0.04223   -0.00208    0.00162    0.00507
C15   1   -0.049197   -0.099274    0.212630    11.00000    0.05988    0.05574 =
         0.05586    0.00786    0.00095    0.00205
AFIX  43
H15   2    0.028078   -0.142849    0.240041    11.00000   -1.20000
AFIX   0
C16   1   -0.210197   -0.138602    0.183511    11.00000    0.06680    0.05992 =
         0.06793   -0.00195    0.00736   -0.01516
AFIX  43
H16   2   -0.240506   -0.207991    0.191233    11.00000   -1.20000
AFIX   0
C17   1   -0.327400   -0.075352    0.142741    11.00000    0.05083    0.07863 =
         0.07206   -0.01606    0.00105   -0.00937
AFIX  43
H17   2   -0.436802   -0.101961    0.123175    11.00000   -1.20000
AFIX   0
C18   1   -0.281828    0.026940    0.131201    11.00000    0.05318    0.07026 =
         0.06419   -0.01124   -0.01183    0.01118
AFIX  43
H18   2   -0.359810    0.069858    0.103579    11.00000   -1.20000
AFIX   0
C19   1   -0.120266    0.065513    0.160721    11.00000    0.04881    0.04536 =
         0.04999   -0.00806    0.00044    0.00730
CL1   5   -0.066935    0.195221    0.142342    11.00000    0.07661    0.04626 =
         0.08324   -0.00190   -0.01778    0.01468
N1    3    0.869926    0.014036    0.407188    11.00000    0.04703    0.04445 =
         0.05024   -0.00088   -0.00776    0.00254
N2    3    0.799171   -0.087025    0.413885    11.00000    0.05473    0.04378 =
         0.06306    0.00334   -0.01018   -0.00218
O1    4    0.781361    0.169638    0.347434    11.00000    0.06872    0.04319 =
         0.07940    0.00830   -0.01511   -0.00220
O2    4    0.479704    0.150456    0.280115    11.00000    0.05944    0.05233 =
         0.08603    0.01036   -0.01961    0.00264
AFIX 147
H2A   2    0.572479    0.175375    0.299509    11.00000   -1.50000
AFIX   0
HKLF 4 1 1 0 0 0 1 0 0 0 1
REM  K8PU_0m in P2(1)2(1)2(1) LIGHT YELLOW PLATE
REM R1 =  0.0425 for    2455 Fo > 4sig(Fo)  and  0.0717 for all    3593 data
REM    219 parameters refined using      0 restraints
END
WGHT      0.0369      0.0000
REM Instructions for potential hydrogen bonds
HTAB C6 O1
HTAB C10 O2_$1
HTAB O2 O1
REM Highest difference peak  0.126,  deepest hole -0.171,  1-sigma level  0.038
Q1    1   1.6616  0.1039  0.5075  11.00000  0.05    0.13
Q2    1   0.7867  0.2346  0.3784  11.00000  0.05    0.12
Q3    1   0.5350 -0.2364  0.4573  11.00000  0.05    0.12
Q4    1  -0.2446 -0.3129  0.1367  11.00000  0.05    0.11
Q5    1   1.3035  0.2649  0.4157  11.00000  0.05    0.11
Q6    1   0.0071 -0.1853  0.1390  11.00000  0.05    0.11
Q7    1   1.3770  0.2273  0.3809  11.00000  0.05    0.11
Q8    1  -0.2942 -0.0972  0.1968  11.00000  0.05    0.11
Q9    1   0.4302 -0.1999  0.3333  11.00000  0.05    0.11
Q10   1   1.2796  0.3587  0.5205  11.00000  0.05    0.10
Q11   1  -0.5632 -0.1387  0.1234  11.00000  0.05    0.10
Q12   1   0.2328  0.1980  0.1920  11.00000  0.05    0.10
Q13   1   0.6824  0.2059  0.3007  11.00000  0.05    0.10
Q14   1   1.4105  0.0825  0.4154  11.00000  0.05    0.10
Q15   1  -0.3583  0.1049  0.0387  11.00000  0.05    0.10
Q16   1   0.2993 -0.0235  0.1424  11.00000  0.05    0.10
Q17   1   1.3033 -0.1115  0.6173  11.00000  0.05    0.10
Q18   1   1.3840  0.3234  0.5211  11.00000  0.05    0.10
Q19   1   0.7675 -0.1233  0.4586  11.00000  0.05    0.10
Q20   1   1.3909  0.2115  0.4440  11.00000  0.05    0.10
;
