# Supplementary material for: Crystal structure of (4Z)-4-[(2E)-3-(2-chloro­phen­yl)-1-hy­droxy­prop-2-en-1-yl­idene]-3-methyl-1-phenyl-1H-pyrazol-5(4H)-one
Source: Acta Crystallogr E Crystallogr Commun. 2015 May 20;71(Pt 6):o407–8. doi: 10.1107/S2056989015009020 (PMC4459312; doi:10.1107/S2056989015009020)
Supplement: Supplementary file 2 [file e-71-0o407-Isup2.hkl]

#
# h,k,l, Fc-squared, Fo-squared, sigma(Fo-squared), status flag
#
data_I
_shelx_title ' K8PU_0m in P2(1)2(1)2(1) LIGHT YELLOW PLATE'
_shelx_refln_list_code          4
_shelx_F_calc_maximum      185.33
_exptl_crystal_F_000       704.00
_reflns_d_resolution_high  0.7828

loop_
 _space_group_symop_operation_xyz
 'x, y, z'
 'x+1/2, -y+1/2, -z'
 '-x, y+1/2, -z+1/2'
 '-x+1/2, -y, z+1/2'

_cell_length_a     7.2348
_cell_length_b    12.8737
_cell_length_c    17.7843
_cell_angle_alpha  90.000
_cell_angle_beta   90.000
_cell_angle_gamma  90.000

_shelx_F_squared_multiplier     1.000

loop_
 _refln_index_h
 _refln_index_k
 _refln_index_l
 _refln_F_squared_calc
 _refln_F_squared_meas
 _refln_F_squared_sigma
 _refln_observed_status
   2   0   0         62.97         86.64         6.33 o
   4   0   0        155.16        144.38         8.77 o
   6   0   0          1.71          2.32         5.64 o
   8   0   0          0.87          0.33         7.96 o
   1   1   0       2919.84       2795.37        60.29 o
   2   1   0       3167.29       3146.14        49.17 o
   3   1   0         14.20         11.99         2.10 o
   4   1   0        615.03        625.69        19.70 o
   5   1   0          0.69         -0.18         1.51 o
   6   1   0         53.49         54.44        13.94 o
   7   1   0        150.12        155.91        10.36 o
   8   1   0          7.57          6.02         5.57 o
   9   1   0          0.10         -7.96         5.31 o
   0   2   0      26476.00      22176.61       667.64 o
   1   2   0        598.40        596.27        13.11 o
   2   2   0       2435.32       2270.51        32.24 o
   3   2   0        586.89        589.46         9.65 o
   4   2   0        368.95        369.89         8.41 o
   5   2   0        338.04        329.23         8.04 o
   6   2   0        294.33        326.33        23.90 o
   7   2   0          0.33          5.26         4.78 o
   8   2   0         43.73         45.43         8.53 o
   9   2   0          5.00          8.63         8.63 o
   1   3   0       1809.54       1822.91        23.54 o
   2   3   0          3.55          2.37         1.05 o
   3   3   0          0.27          3.83         1.32 o
   4   3   0         82.47         81.14         5.08 o
   5   3   0        394.66        389.15        11.98 o
   6   3   0        501.49        498.31        19.33 o
   7   3   0        235.47        234.97        15.81 o
   8   3   0         20.42          7.96         5.87 o
   9   3   0         11.83          3.98         7.30 o
   0   4   0          2.53          1.16         1.64 o
   1   4   0       2254.03       2298.45        32.48 o
   2   4   0        100.18        100.55         4.04 o
   3   4   0        486.31        538.68        11.46 o
   4   4   0         78.73         67.14         4.08 o
   5   4   0         82.56         92.26         5.17 o
   6   4   0         14.08         12.25         4.77 o
   7   4   0        173.46        191.51        14.36 o
   8   4   0          0.37         -2.53         4.47 o
   1   5   0        110.02        125.20         4.42 o
   2   5   0        155.06        182.84         7.47 o
   3   5   0       2118.02       2106.01        35.48 o
   4   5   0          8.30          9.03         2.15 o
   5   5   0         99.88         96.47         5.59 o
   6   5   0        357.50        361.30        16.53 o
   7   5   0         38.91         29.81         6.68 o
   8   5   0          3.82          0.55         5.40 o
   0   6   0       2608.08       2691.15        88.27 o
   1   6   0       3100.71       3151.36        72.03 o
   2   6   0        222.42        250.81        15.34 o
   3   6   0        132.16        135.27         6.08 o
   4   6   0        220.27        206.15         7.08 o
   5   6   0         52.61         51.62         8.10 o
   6   6   0         19.03         25.30        12.94 o
   7   6   0         26.77         42.52        11.28 o
   8   6   0          0.20         -5.92         4.82 o
   1   7   0        818.36        889.57        32.19 o
   2   7   0        420.04        406.05        11.55 o
   3   7   0         43.04         40.04         5.24 o
   4   7   0        272.89        271.96        10.08 o
   5   7   0        140.86        129.62         9.28 o
   6   7   0         28.19         27.70         6.32 o
   7   7   0         16.11         20.46         6.68 o
   8   7   0          1.48          6.21         6.37 o
   0   8   0       1280.67       1140.50        44.13 o
   1   8   0         74.48         68.40         8.79 o
   2   8   0         52.88         59.98         7.65 o
   3   8   0         63.31         65.53         7.03 o
   4   8   0          1.10         -0.17         3.26 o
   5   8   0          0.10         -1.69         3.10 o
   6   8   0         48.00         45.51         7.62 o
   7   8   0          0.13         -6.96         4.85 o
   8   8   0          9.55         36.50        11.61 o
   1   9   0          1.61          4.81         3.28 o
   2   9   0        859.90        777.09        26.05 o
   3   9   0        316.04        310.04        13.09 o
   4   9   0         83.92         94.69         9.95 o
   5   9   0         11.92         11.52         4.14 o
   6   9   0         16.12         19.60         9.29 o
   7   9   0         16.16         23.06         7.50 o
   0  10   0        298.30        286.37        18.58 o
   1  10   0         40.63         51.88         6.57 o
   2  10   0         99.18        105.81         9.14 o
   3  10   0         62.90         72.60         6.51 o
   4  10   0         16.47         22.85        11.61 o
   5  10   0          5.91          0.93         3.57 o
   6  10   0         14.95         19.74         6.68 o
   7  10   0          9.35          1.00         8.63 o
   1  11   0        505.75        430.13        20.74 o
   2  11   0          0.85         -4.98         3.32 o
   3  11   0        432.15        401.98        17.32 o
   4  11   0         78.54         81.49         9.59 o
   5  11   0         21.13         15.60         5.05 o
   6  11   0          1.64          2.65         7.63 o
   0  12   0        124.28        121.45        15.60 o
   1  12   0        229.41        217.01        14.66 o
   2  12   0        225.27        217.46        14.54 o
   3  12   0         73.43         75.96         8.88 o
   4  12   0          1.74         -7.30         5.64 o
   5  12   0          6.65          7.63         8.63 o
   6  12   0          3.61          1.00         8.63 o
   1  13   0         16.31         13.38         5.62 o
   2  13   0          0.27         -3.28         3.73 o
   3  13   0         44.38         52.36         8.33 o
   4  13   0         41.10         40.82        12.61 o
   0  14   0         32.89         34.51        10.95 o
   1  14   0        117.57        143.27        13.14 o
   2  14   0          1.66         -2.49         5.48 o
   3  14   0          8.88          4.21         5.62 o
   4  14   0          0.66         -0.66         9.29 o
   1  15   0          8.19          2.12         5.81 o
   2  15   0          9.59          9.97         6.46 o
   3  15   0         55.08         46.18         9.07 o
   0  16   0         22.32         31.19        11.28 o
   1  16   0         28.90         40.44         9.11 o
   2  16   0         14.58          5.37         9.46 o
   1   0   1       1415.17       1373.74        63.88 o
   2   0   1        186.09        178.89         3.59 o
   3   0   1        266.80        274.50         5.46 o
   4   0   1       3654.65       3796.42        50.07 o
   5   0   1         45.84         41.79         3.40 o
   6   0   1         70.90         77.34         7.58 o
   7   0   1         34.65         38.35         8.30 o
   8   0   1         14.07         21.82         7.50 o
   9   0   1          0.04          0.43         5.97 o
  -9   1   1          3.61         -1.00         6.30 o
  -8   1   1         19.82         14.73         5.07 o
  -7   1   1         74.55         85.80        25.22 o
  -6   1   1        141.99        160.00        11.83 o
  -5   1   1         50.90         48.30         4.64 o
  -4   1   1        243.83        260.98        10.17 o
  -3   1   1        236.26        231.21         4.71 o
  -2   1   1       1676.55       1669.84        24.19 o
  -1   1   1        201.39        181.76         3.69 o
   1   1   1        189.80        167.36        11.24 o
   2   1   1       1688.19       1649.98        24.45 o
   3   1   1        218.47        210.24         5.43 o
   4   1   1        240.76        254.80         5.87 o
   5   1   1         52.48         50.47         3.69 o
   6   1   1        146.61        152.04         8.54 o
   7   1   1         75.54         71.37         8.98 o
   8   1   1         19.47         28.25         7.49 o
   9   1   1          3.71         12.28         7.96 o
  -9   2   1          1.32          2.99         7.30 o
  -8   2   1         13.06         18.15         6.44 o
  -7   2   1        182.64        205.81        15.58 o
  -6   2   1        125.09        126.72         8.64 o
  -5   2   1         38.51         39.27         3.07 o
  -4   2   1         80.36         78.98         3.49 o
  -3   2   1       1495.42       1568.01        22.00 o
  -2   2   1       1478.22       1392.06        18.86 o
  -1   2   1        974.77        915.31        13.34 o
   0   2   1       3295.14       3175.29        68.75 o
   1   2   1       1014.87        950.15        12.46 o
   2   2   1       1471.31       1381.22        22.71 o
   3   2   1       1519.78       1617.10        27.18 o
   4   2   1         86.28         93.10         3.76 o
   5   2   1         38.37         34.33         3.13 o
   6   2   1        126.12        123.90         7.86 o
   7   2   1        182.96        179.55        13.71 o
   8   2   1         12.77         18.19         7.63 o
   9   2   1          1.19         -8.96         5.97 o
  -9   3   1          6.86         12.61         8.63 o
  -8   3   1          8.88         18.60         6.46 o
  -7   3   1        218.15        240.40        15.84 o
  -6   3   1        163.98        156.12         9.77 o
  -5   3   1         38.45         37.51         3.06 o
  -4   3   1         78.96         85.89         4.07 o
  -3   3   1        537.11        528.50         9.19 o
  -2   3   1       2564.20       2574.23        40.43 o
  -1   3   1       2874.15       2799.45        35.02 o
   0   3   1       1043.35        953.64        16.13 o
   1   3   1       2893.51       2766.08        52.30 o
   2   3   1       2590.72       2596.64        36.45 o
   3   3   1        537.46        537.59         9.95 o
   4   3   1         85.37         87.97         5.56 o
   5   3   1         37.28         35.81         3.16 o
   6   3   1        164.22        166.45         9.25 o
   7   3   1        214.14        193.68        14.36 o
   8   3   1          8.64         14.06         6.37 o
   9   3   1          6.87         -0.66         7.30 o
  -8   4   1         26.67         27.54         7.17 o
  -7   4   1        173.77        185.15        13.96 o
  -6   4   1         38.10         41.67        13.77 o
  -5   4   1         77.55         83.09         5.04 o
  -4   4   1         41.44         38.75         3.18 o
  -3   4   1       1095.68       1125.53        18.09 o
  -2   4   1        136.31        121.25         4.91 o
  -1   4   1        287.56        262.27         6.22 o
   0   4   1        459.19        444.57        10.10 o
   1   4   1        285.18        270.17         6.30 o
   2   4   1        143.06        121.79         7.66 o
   3   4   1       1070.61       1081.84        19.96 o
   4   4   1         42.14         45.21         3.43 o
   5   4   1         77.50         76.53         5.78 o
   6   4   1         40.34         44.04         5.32 o
   7   4   1        172.91        155.52        12.98 o
   8   4   1         26.77         33.87         7.84 o
  -8   5   1          2.14          4.21         5.50 o
  -7   5   1        140.96        136.62        30.69 o
  -6   5   1          0.30          3.39         4.15 o
  -5   5   1         30.48         29.15         4.14 o
  -4   5   1          4.20          4.74         1.94 o
  -3   5   1        130.09        140.65         6.19 o
  -2   5   1       1421.58       1425.24        24.34 o
  -1   5   1        430.21        439.48        15.14 o
   0   5   1       1148.28       1052.04        26.51 o
   1   5   1        435.46        418.40        10.79 o
   2   5   1       1387.30       1414.54        25.08 o
   3   5   1        131.83        130.73         5.41 o
   4   5   1          4.86          5.19         2.02 o
   5   5   1         30.01         28.77         3.29 o
   6   5   1          0.29          1.51         3.91 o
   7   5   1        144.15        133.32        12.14 o
   8   5   1          2.06         -2.89         4.78 o
  -8   6   1          8.26          9.45         8.63 o
  -7   6   1         41.21         35.10         7.23 o
  -6   6   1         30.75         35.10         6.66 o
  -5   6   1        373.49        351.52        15.36 o
  -4   6   1        105.35        101.55         5.58 o
  -3   6   1        167.92        170.17         9.16 o
  -2   6   1         60.86         58.88         4.28 o
  -1   6   1         58.80         79.59        12.28 o
   0   6   1       4138.28       4377.03       108.01 o
   1   6   1         63.44         73.34         5.87 o
   2   6   1         65.69         60.22         3.40 o
   3   6   1        163.64        148.32         7.28 o
   4   6   1        105.16        101.57         6.40 o
   5   6   1        378.21        375.71        12.89 o
   6   6   1         30.54         35.38         7.13 o
   7   6   1         42.71         45.40         8.31 o
   8   6   1          8.28          9.74         6.52 o
  -8   7   1          7.90         15.61         7.08 o
  -7   7   1         43.60         45.16         8.20 o
  -6   7   1          7.47          5.54         4.62 o
  -5   7   1        224.91        232.85        10.11 o
  -4   7   1        499.86        519.11        21.54 o
  -3   7   1         39.36         40.14         5.28 o
  -2   7   1        103.63         94.01         5.75 o
  -1   7   1       1245.64       1317.29        39.32 o
   0   7   1         42.92         35.13         6.14 o
   1   7   1       1234.72       1297.81        34.02 o
   2   7   1         99.22         95.62         5.85 o
   3   7   1         39.73         35.25         4.01 o
   4   7   1        500.09        544.62        15.05 o
   5   7   1        219.42        214.71        10.11 o
   6   7   1          8.58          1.49         4.30 o
   7   7   1         42.53         32.86         7.62 o
   8   7   1          8.25         11.61         9.29 o
  -8   8   1          4.27          5.64         8.30 o
  -7   8   1         56.01         66.78         9.72 o
  -6   8   1         33.90         51.26        16.76 o
  -5   8   1        154.86        144.99         8.99 o
  -4   8   1         97.72         99.94         7.02 o
  -3   8   1        187.80        168.80        10.89 o
  -2   8   1        124.55        102.85         6.44 o
  -1   8   1        370.56        354.17        15.43 o
   0   8   1       1848.91       2025.54        50.10 o
   1   8   1        353.75        357.28        19.41 o
   2   8   1        128.56        121.77        18.25 o
   3   8   1        183.49        193.53        30.86 o
   4   8   1         99.65        100.78         9.01 o
   5   8   1        149.61        135.61         8.89 o
   6   8   1         34.73         41.10         7.26 o
   7   8   1         55.24         77.20        10.19 o
   8   8   1          4.03         16.92         9.62 o
  -7   9   1          0.65         -3.32         7.30 o
  -6   9   1         17.62         20.82         6.32 o
  -5   9   1        122.96        110.84         8.23 o
  -4   9   1         44.83         38.67         8.96 o
  -3   9   1         71.55         77.64         6.30 o
  -2   9   1        309.46        302.53        13.22 o
  -1   9   1         39.25         38.14         5.51 o
   0   9   1        743.25        798.39        39.65 o
   1   9   1         40.48         34.81         5.40 o
   2   9   1        309.28        303.31        21.73 o
   3   9   1         70.86         73.77         7.98 o
   4   9   1         45.41         25.50         5.97 o
   5   9   1        123.28        121.98         8.62 o
   6   9   1         17.08         27.72         6.79 o
   7   9   1          0.60          3.59         5.64 o
  -7  10   1          3.00         -9.95         6.64 o
  -6  10   1         59.33         74.99        14.27 o
  -5  10   1         26.86         27.62         5.49 o
  -4  10   1        124.01        125.86        21.24 o
  -3  10   1        637.94        667.09        18.47 o
  -2  10   1         24.11         32.35         5.62 o
  -1  10   1        407.09        383.44        16.06 o
   0  10   1          0.44          0.36         3.02 o
   1  10   1        412.36        401.69        21.24 o
   2  10   1         21.59         21.13         4.93 o
   3  10   1        635.17        660.69        22.83 o
   4  10   1        127.94        138.28        22.23 o
   5  10   1         28.02         19.44         6.30 o
   6  10   1         58.60         62.27         9.15 o
   7  10   1          3.37          1.66         7.96 o
  -6  11   1         11.24         10.95         8.96 o
  -5  11   1         54.17         42.81        10.95 o
  -4  11   1         69.84         77.11        10.29 o
  -3  11   1        110.19        113.41        10.06 o
  -2  11   1         63.39         62.80        10.78 o
  -1  11   1        222.20        212.21        12.80 o
   0  11   1        240.32        229.82        12.32 o
   1  11   1        219.36        223.69        14.18 o
   2  11   1         59.11         49.57         7.32 o
   3  11   1        108.64        112.57        10.44 o
   4  11   1         72.75         75.21         9.11 o
   5  11   1         56.72         36.78         7.60 o
   6  11   1         11.52         18.58         9.29 o
  -6  12   1         33.78         32.85        11.61 o
  -5  12   1         25.69         31.19        10.62 o
  -4  12   1         25.33         25.88        10.29 o
  -3  12   1         10.95         12.12         5.24 o
  -2  12   1        117.92         78.44         9.11 o
  -1  12   1         37.60         51.92        11.78 o
   0  12   1          0.50          1.13         3.87 o
   1  12   1         36.24         44.51         9.95 o
   2  12   1        113.53        109.92        10.66 o
   3  12   1         12.38          3.81         9.79 o
   4  12   1         23.97         30.53        10.29 o
   5  12   1         25.86         23.80         9.95 o
   6  12   1         34.48         58.40        13.94 o
  -4  13   1         76.10         95.90        16.59 o
  -3  13   1         12.32         10.51         5.18 o
  -2  13   1          6.90         10.25         5.18 o
  -1  13   1         33.60         38.14        16.59 o
   0  13   1          0.01          0.71         4.30 o
   1  13   1         30.99         35.92         8.30 o
   2  13   1          7.57          9.96         5.02 o
   3  13   1         12.49          4.62         5.04 o
   4  13   1         74.68         65.70        14.60 o
  -4  14   1          6.12          7.96         9.29 o
  -3  14   1         69.59         59.45        10.95 o
  -2  14   1         27.04         11.31        11.12 o
  -1  14   1          7.62          1.55         9.13 o
   0  14   1         52.61         57.61         8.80 o
   1  14   1          7.87          5.95         8.30 o
   2  14   1         27.41         24.29        12.94 o
   3  14   1         69.41         70.91         9.92 o
   4  14   1          6.16          4.98         8.63 o
  -3  15   1          2.33         -2.05         6.64 o
  -2  15   1         24.94         37.47         7.97 o
  -1  15   1         45.54         45.54         8.64 o
   0  15   1         17.35         22.86         7.37 o
   1  15   1         46.33         49.67         9.15 o
   2  15   1         24.69         21.24         7.27 o
   3  15   1          2.58          9.01         6.37 o
  -2  16   1         40.57         56.22        10.04 o
  -1  16   1          7.59         11.88         6.90 o
   0  16   1          6.82          4.25         5.81 o
   1  16   1          7.52         15.93         7.27 o
   2  16   1         40.05         46.24         9.33 o
   0   0   2       2648.33       2436.30        74.33 o
   1   0   2          5.92          2.43         1.04 o
   2   0   2       1903.62       1783.57        26.05 o
   3   0   2       2198.74       2198.53        32.23 o
   4   0   2       1095.68       1084.59        17.99 o
   5   0   2        425.60        421.12        10.29 o
   6   0   2         44.61         45.01         5.17 o
   7   0   2         78.63         62.54         9.03 o
   8   0   2         15.01         18.91        10.29 o
   9   0   2          8.72         10.94         5.62 o
  -9   1   2          8.92          7.30         7.30 o
  -8   1   2         21.28         21.95         6.44 o
  -7   1   2         77.43         86.94        13.11 o
  -6   1   2         13.94          7.35         3.17 o
  -5   1   2         81.49         84.23         5.36 o
  -4   1   2        230.28        250.27         5.58 o
  -3   1   2        619.69        638.27        10.02 o
  -2   1   2         51.55         54.83         1.95 o
  -1   1   2       2327.69       2083.88        50.11 o
   1   1   2       2243.12       2109.36        31.94 o
   2   1   2         50.66         54.58         2.34 o
   3   1   2        608.84        618.51        12.71 o
   4   1   2        227.92        238.84         5.61 o
   5   1   2         81.41         83.27         5.12 o
   6   1   2         13.05          9.47         5.81 o
   7   1   2         73.60         62.31        13.11 o
   8   1   2         21.07         21.00         6.54 o
   9   1   2          9.20         17.59         8.96 o
  -9   2   2          0.48          0.33         6.30 o
  -8   2   2          4.14          7.17         4.70 o
  -7   2   2         43.36         42.06         6.25 o
  -6   2   2         45.71         43.21         4.53 o
  -5   2   2          9.63          9.09         1.97 o
  -4   2   2        383.34        384.40         7.13 o
  -3   2   2       3046.07       3191.85        40.90 o
  -2   2   2        312.85        308.57         6.09 o
  -1   2   2       1142.53       1083.99        13.18 o
   0   2   2          0.79          1.84         0.46 o
   1   2   2       1118.80       1059.02        14.13 o
   2   2   2        314.90        323.95         6.87 o
   3   2   2       2985.03       3062.54        40.59 o
   4   2   2        392.40        407.08         8.85 o
   5   2   2          7.43          7.66         2.30 o
   6   2   2         47.30         55.22         5.48 o
   7   2   2         42.66         42.41         7.26 o
   8   2   2          4.27          2.46         9.29 o
   9   2   2          0.45         -8.46         5.64 o
  -9   3   2          6.44         20.57         9.29 o
  -8   3   2         11.27          3.38         5.81 o
  -7   3   2          9.25         11.47         4.39 o
  -6   3   2        120.31        119.00         8.61 o
  -5   3   2         71.18         76.81         3.85 o
  -4   3   2        647.54        704.72        13.11 o
  -3   3   2        244.04        264.80         5.75 o
  -2   3   2       1006.53       1020.63        14.35 o
  -1   3   2       1924.80       1866.36        23.72 o
   0   3   2         85.56         80.94         2.49 o
   1   3   2       1882.68       1797.30        21.92 o
   2   3   2       1020.89       1001.54        17.53 o
   3   3   2        251.50        265.82        17.13 o
   4   3   2        652.32        726.72        15.61 o
   5   3   2         70.87         75.48         5.65 o
   6   3   2        123.23        130.65         8.32 o
   7   3   2          9.16          6.81         4.85 o
   8   3   2         11.14         10.98        11.78 o
   9   3   2          6.21         27.54         9.95 o
  -8   4   2          0.72         -4.10         5.09 o
  -7   4   2         83.89         98.22        10.44 o
  -6   4   2          3.92          4.35         4.20 o
  -5   4   2         61.35         72.72         4.79 o
  -4   4   2        715.08        691.86        13.08 o
  -3   4   2       1153.74       1285.09        20.49 o
  -2   4   2        235.16        240.12         8.62 o
  -1   4   2         49.60         48.97         4.26 o
   0   4   2         14.39          6.89         2.56 o
   1   4   2         47.74         52.40         5.60 o
   2   4   2        248.33        262.40         6.49 o
   3   4   2       1160.13       1284.89        23.04 o
   4   4   2        722.20        695.25        17.09 o
   5   4   2         62.51         60.98         4.19 o
   6   4   2          4.37          6.26         3.55 o
   7   4   2         83.80         81.56         9.92 o
   8   4   2          0.78         -1.65         5.16 o
  -8   5   2         10.56          4.96         5.71 o
  -7   5   2          0.42         -2.16         6.80 o
  -6   5   2         98.19        100.74         9.62 o
  -5   5   2         46.89         46.47         4.78 o
  -4   5   2         96.78         98.12         5.60 o
  -3   5   2        288.53        305.89         7.21 o
  -2   5   2        273.33        297.57         8.32 o
  -1   5   2        110.58        119.24         5.08 o
   0   5   2         53.19         35.58         3.87 o
   1   5   2        113.32        111.61         4.91 o
   2   5   2        253.71        265.82         7.08 o
   3   5   2        283.61        292.85        10.06 o
   4   5   2         97.16        107.69         8.33 o
   5   5   2         46.50         43.46         4.85 o
   6   5   2         93.35         96.67         7.57 o
   7   5   2          0.45         -0.28         4.54 o
   8   5   2         10.98         16.93         9.46 o
  -8   6   2          0.58          3.69         5.50 o
  -7   6   2          3.10          3.17         5.10 o
  -6   6   2         35.46         36.30         6.68 o
  -5   6   2         45.00         51.01         5.23 o
  -4   6   2        317.33        305.09        11.78 o
  -3   6   2        132.63        156.02        12.34 o
  -2   6   2        269.17        277.69         8.47 o
  -1   6   2        369.64        370.23        15.51 o
   0   6   2        400.97        446.40        14.42 o
   1   6   2        365.74        357.85        12.55 o
   2   6   2        276.42        268.27         6.65 o
   3   6   2        138.24        155.13         9.72 o
   4   6   2        324.19        312.23        10.16 o
   5   6   2         45.07         41.48         5.15 o
   6   6   2         37.67         39.24         5.65 o
   7   6   2          3.11          0.57         5.10 o
   8   6   2          0.58          4.98         7.30 o
  -8   7   2          1.75         -2.65         5.40 o
  -7   7   2          1.70         -0.91         4.86 o
  -6   7   2         71.07         79.84         9.03 o
  -5   7   2        192.36        184.64        11.70 o
  -4   7   2        614.66        616.26        16.45 o
  -3   7   2        178.63        186.62        17.26 o
  -2   7   2        359.77        361.20        10.70 o
  -1   7   2        272.83        282.80        11.02 o
   0   7   2        713.09        669.64        20.18 o
   1   7   2        266.02        274.43        11.78 o
   2   7   2        361.95        377.22         9.58 o
   3   7   2        180.51        186.11        11.90 o
   4   7   2        610.06        607.16        20.40 o
   5   7   2        194.04        192.17        11.51 o
   6   7   2         73.00         79.52         9.15 o
   7   7   2          1.44          6.08         5.15 o
   8   7   2          1.97         22.56         9.62 o
  -8   8   2          3.62          3.98         8.30 o
  -7   8   2          1.46         -2.84         5.18 o
  -6   8   2        107.92        129.00        11.26 o
  -5   8   2          4.97          1.37         3.53 o
  -4   8   2        141.36        120.85         7.57 o
  -3   8   2       1172.56       1167.56        29.91 o
  -2   8   2        141.99        119.27         6.95 o
  -1   8   2        298.75        305.39        12.30 o
   0   8   2          0.38         -0.25         2.69 o
   1   8   2        288.87        290.95        12.32 o
   2   8   2        139.83        135.14         7.41 o
   3   8   2       1168.58       1161.06        32.23 o
   4   8   2        137.18        124.43         9.95 o
   5   8   2          4.02         -0.23         3.13 o
   6   8   2        108.74        118.19        11.26 o
   7   8   2          1.50         -0.79         6.14 o
   8   8   2          3.47          5.31         8.63 o
  -7   9   2         65.95         78.98        15.60 o
  -6   9   2          1.21         -6.97         4.65 o
  -5   9   2         14.14         16.56         5.28 o
  -4   9   2        581.03        572.92        16.35 o
  -3   9   2         76.08         74.27         6.10 o
  -2   9   2         62.90         54.23         8.96 o
  -1   9   2        371.64        353.72        14.07 o
   0   9   2         80.59         95.71         8.09 o
   1   9   2        362.01        332.91        14.93 o
   2   9   2         63.58         56.25         5.17 o
   3   9   2         78.40         92.40         8.80 o
   4   9   2        587.30        554.04        34.34 o
   5   9   2         13.22         10.13         4.70 o
   6   9   2          1.31         -1.82         4.77 o
   7   9   2         64.87         74.39        10.32 o
  -7  10   2          8.10          3.32         7.96 o
  -6  10   2         23.98         21.24         9.29 o
  -5  10   2         73.84         66.79        18.91 o
  -4  10   2          7.09          2.75         4.01 o
  -3  10   2         60.43         59.08         6.03 o
  -2  10   2         76.89         84.44        12.11 o
  -1  10   2        105.52         91.29         8.45 o
   0  10   2          6.29          2.12         3.02 o
   1  10   2        109.55         95.24         8.68 o
   2  10   2         76.85         83.04         8.68 o
   3  10   2         53.76         50.77        10.62 o
   4  10   2          7.41          4.19         5.48 o
   5  10   2         74.05         76.56         9.03 o
   6  10   2         23.88         15.15         6.22 o
   7  10   2          7.87          4.85         6.19 o
  -6  11   2          6.67         -4.65         6.97 o
  -5  11   2         11.25         12.28         8.63 o
  -4  11   2          3.87         -1.44         4.10 o
  -3  11   2         39.26         32.00         6.13 o
  -2  11   2        378.82        391.02        16.72 o
  -1  11   2         16.06         17.22         4.86 o
   0  11   2         28.64         30.84         8.30 o
   1  11   2         17.81         16.13         5.04 o
   2  11   2        374.97        359.78        16.42 o
   3  11   2         38.35         37.50         9.62 o
   4  11   2          4.39          0.00         6.30 o
   5  11   2         11.51         16.42        11.28 o
   6  11   2          6.37         -0.68         5.72 o
  -6  12   2         13.93          2.65         8.30 o
  -5  12   2         35.98         44.80        11.61 o
  -4  12   2         43.24         54.09        11.95 o
  -3  12   2         37.14         33.55         7.13 o
  -2  12   2         22.82         30.88         6.28 o
  -1  12   2        292.32        283.89        14.83 o
   0  12   2          9.31          4.56         4.34 o
   1  12   2        290.10        283.90        14.90 o
   2  12   2         25.94         26.30         6.14 o
   3  12   2         39.06         37.81         7.04 o
   5  12   2         36.83         41.57         8.31 o
   6  12   2         13.94         19.25        10.62 o
  -5  13   2          8.78          8.96         8.96 o
  -4  13   2         51.05         58.40        13.27 o
  -3  13   2          7.32          6.55         5.10 o
  -2  13   2         18.40         26.98         6.57 o
  -1  13   2         61.95         67.15        24.22 o
   0  13   2        233.36        280.85        26.05 o
   1  13   2         62.51         64.71         8.80 o
   2  13   2         20.23          9.33         5.38 o
   3  13   2          6.88         11.14         5.34 o
   4  13   2         50.39         79.64        14.93 o
   5  13   2          8.67         19.25        10.62 o
  -4  14   2         27.81         54.09        13.94 o
  -3  14   2          1.98          0.09         4.91 o
  -2  14   2         80.28         88.96        10.53 o
  -1  14   2          8.58         12.63         5.95 o
   0  14   2         31.51         31.89         7.46 o
   1  14   2          8.34         -0.33         6.64 o
   2  14   2         79.46         88.49        11.12 o
   3  14   2          2.16          6.77         6.14 o
   4  14   2         26.20         17.59        10.95 o
  -3  15   2         16.79         16.11         6.90 o
  -2  15   2         11.86         17.62         6.93 o
  -1  15   2          5.09          9.37         9.29 o
   0  15   2         89.80         92.32        11.15 o
   1  15   2          4.74          6.69         6.09 o
   2  15   2         11.79         17.26         6.34 o
   3  15   2         17.08         24.56        11.95 o
  -1  16   2         13.31         18.42         7.70 o
   0  16   2         28.08         35.57         8.33 o
   1  16   2         13.53         12.66         7.13 o
   1   0   3       3024.65       2847.17        43.49 o
   2   0   3       1893.35       1966.91        32.01 o
   3   0   3          5.53         -0.37         1.82 o
   4   0   3        898.93        834.09        15.98 o
   5   0   3          7.86          7.85         2.22 o
   6   0   3         58.83         60.34         7.17 o
   7   0   3         16.83         12.94         8.96 o
   8   0   3         14.10         10.07         5.40 o
   9   0   3          3.00          0.14         6.64 o
  -9   1   3          1.07         14.60         8.30 o
  -8   1   3          8.66          9.76        10.12 o
  -7   1   3         30.66         36.17        10.29 o
  -6   1   3        134.82        150.51         9.01 o
  -5   1   3        272.08        279.13         8.53 o
  -4   1   3        574.89        631.43        10.62 o
  -3   1   3        947.54        980.65        15.09 o
  -2   1   3       2127.93       2160.99        30.66 o
  -1   1   3       9118.15       8603.92       104.83 o
   0   1   3       1137.14       1008.70        15.94 o
   1   1   3       9151.43       8656.92       128.66 o
   2   1   3       2092.83       2113.42        39.11 o
   3   1   3        967.73        997.80        18.40 o
   4   1   3        581.49        616.01        12.64 o
   5   1   3        268.74        279.69         8.76 o
   6   1   3        140.37        170.82         9.30 o
   7   1   3         31.55         24.87         6.28 o
   8   1   3          9.43          8.15         5.66 o
   9   1   3          1.09         -5.31         7.30 o
  -9   2   3          1.48         -1.99         5.97 o
  -8   2   3          9.36          3.98         6.64 o
  -7   2   3          6.94          8.15         5.20 o
  -6   2   3        521.35        517.98        17.29 o
  -5   2   3          0.27         -0.93         1.43 o
  -4   2   3        156.07        140.08         4.70 o
  -3   2   3       2756.14       2923.02        38.69 o
  -2   2   3        422.37        387.74         6.55 o
  -1   2   3       2345.31       2368.12        27.89 o
   0   2   3         11.54         11.64         0.79 o
   1   2   3       2378.46       2402.64        27.79 o
   2   2   3        433.39        397.72         6.96 o
   3   2   3       2757.47       2970.69        41.79 o
   4   2   3        156.10        136.64         9.55 o
   5   2   3          0.12          2.03         2.34 o
   6   2   3        523.84        510.72        23.47 o
   7   2   3          7.41          6.34         4.94 o
   8   2   3          9.07         17.63         6.37 o
   9   2   3          1.62          9.29         8.63 o
  -9   3   3         16.94         25.22         9.95 o
  -8   3   3         36.91         56.47        16.59 o
  -7   3   3         61.73         58.32         7.05 o
  -6   3   3        173.43        184.58        10.66 o
  -5   3   3         39.40         36.26         4.79 o
  -4   3   3        350.14        365.55         8.57 o
  -3   3   3        148.11        133.21         4.08 o
  -2   3   3        264.05        253.87         4.94 o
  -1   3   3        638.38        584.41         8.03 o
   0   3   3       1925.65       1822.66        23.60 o
   1   3   3        642.49        574.45         8.03 o
   2   3   3        254.60        246.38         6.03 o
   3   3   3        152.41        161.15         6.13 o
   4   3   3        340.61        350.74        13.51 o
   5   3   3         36.62         29.78         3.99 o
   6   3   3        171.16        173.60        17.61 o
   7   3   3         61.55         58.37        12.44 o
   8   3   3         37.44         52.65         8.85 o
   9   3   3         16.71         16.92         9.95 o
  -8   4   3         22.67         22.40         7.13 o
  -7   4   3         23.30         27.44         6.66 o
  -6   4   3         15.23         12.81         4.08 o
  -5   4   3        209.75        207.01         6.82 o
  -4   4   3        229.04        215.07         6.24 o
  -3   4   3       1419.61       1370.70        21.59 o
  -2   4   3        451.11        476.09         8.59 o
  -1   4   3        202.05        222.99         5.59 o
   0   4   3        942.50        956.11        19.73 o
   1   4   3        206.11        223.50         5.09 o
   2   4   3        455.25        484.66         9.94 o
   3   4   3       1399.40       1364.67        23.85 o
   4   4   3        231.95        233.58        10.20 o
   5   4   3        207.17        211.69         6.75 o
   6   4   3         14.81          4.49         3.41 o
   7   4   3         23.34         14.03         5.95 o
   8   4   3         23.06          6.64         7.30 o
  -8   5   3         16.98         16.85         6.68 o
  -7   5   3         16.33          9.88         5.81 o
  -6   5   3         84.96         78.31        11.78 o
  -5   5   3        101.03         96.65         6.68 o
  -4   5   3        316.31        321.05        12.36 o
  -3   5   3        327.19        324.12         9.41 o
  -2   5   3        434.79        467.04        11.51 o
  -1   5   3       2340.83       2404.90        44.30 o
   0   5   3         39.09         40.85         6.14 o
   1   5   3       2316.19       2380.41        39.07 o
   2   5   3        435.33        473.03        10.24 o
   3   5   3        324.09        316.69        10.92 o
   4   5   3        315.74        316.91         9.66 o
   5   5   3         98.57         91.00         5.22 o
   6   5   3         82.83         80.09        10.59 o
   7   5   3         14.68         10.45         6.80 o
   8   5   3         17.08         23.89         9.95 o
  -8   6   3          4.39          8.65         6.20 o
  -7   6   3          4.94          0.14         4.78 o
  -6   6   3         37.68         33.49         6.34 o
  -5   6   3        148.43        150.50        11.45 o
  -4   6   3         94.71         90.02         7.77 o
  -3   6   3        411.10        412.55        11.37 o
  -2   6   3         43.93         48.62         3.94 o
  -1   6   3       1230.00       1269.26        25.85 o
   0   6   3        204.17        204.25         8.80 o
   1   6   3       1228.47       1262.69        22.67 o
   2   6   3         47.93         48.13         3.78 o
   3   6   3        420.55        412.10        10.13 o
   4   6   3         98.26         98.57         6.09 o
   5   6   3        151.36        150.75         8.89 o
   6   6   3         38.15         38.36         5.42 o
   7   6   3          4.63          1.20         6.64 o
   8   6   3          4.08          4.31         7.63 o
  -8   7   3         28.85         38.49        12.28 o
  -7   7   3         13.55         16.99        10.78 o
  -6   7   3        123.50        126.01        27.54 o
  -5   7   3         65.18         65.36         6.12 o
  -4   7   3         45.68         49.05         4.95 o
  -3   7   3          6.65          4.76         2.71 o
  -2   7   3        312.20        318.10         9.82 o
  -1   7   3        655.51        701.71        28.21 o
   0   7   3         81.79         76.82         6.57 o
   1   7   3        676.48        734.66        29.65 o
   2   7   3        313.97        315.73         8.70 o
   3   7   3          6.39          4.60         2.25 o
   4   7   3         47.35         47.60         6.21 o
   5   7   3         67.45         69.68         7.86 o
   6   7   3        125.48        145.78         9.64 o
   7   7   3         13.83         11.69         9.79 o
   8   7   3         28.02         13.27        10.29 o
  -7   8   3         11.13         -1.00         6.97 o
  -6   8   3          8.59          3.65         4.69 o
  -5   8   3          5.84          2.34         8.30 o
  -4   8   3        323.04        310.53        11.20 o
  -3   8   3        205.47        204.95         8.37 o
  -2   8   3        511.48        489.47        14.02 o
  -1   8   3         64.15         56.55         5.95 o
   0   8   3        110.14        132.16        10.62 o
   1   8   3         66.49         65.35        14.43 o
   2   8   3        527.27        540.31        14.84 o
   3   8   3        201.23        212.34        11.80 o
   4   8   3        327.20        318.69        26.55 o
   5   8   3          5.68          9.70         4.54 o
   6   8   3          8.91         10.96         5.57 o
   7   8   3         11.68         10.67         6.28 o
  -7   9   3         11.97         21.57        10.62 o
  -6   9   3         10.51         14.27         7.63 o
  -5   9   3         98.25         70.26         8.07 o
  -4   9   3        181.86        168.31         8.77 o
  -3   9   3         60.98         52.20         5.27 o
  -2   9   3        272.61        267.85        12.17 o
  -1   9   3         89.14         99.86         8.44 o
   0   9   3        887.12        854.58        25.81 o
   1   9   3         88.91        101.54         8.56 o
   2   9   3        272.70        264.45        10.56 o
   3   9   3         62.27         61.85         7.37 o
   4   9   3        182.45        178.83        12.44 o
   5   9   3         98.40        112.06        10.49 o
   6   9   3         10.00          6.81         5.28 o
   7   9   3         12.16         17.35         6.85 o
  -7  10   3         19.86         23.56        10.95 o
  -6  10   3         25.16         25.55         9.95 o
  -5  10   3          6.86          8.96         7.63 o
  -4  10   3        314.04        330.48        12.16 o
  -3  10   3        625.01        575.04        16.73 o
  -2  10   3        431.22        405.31        16.61 o
  -1  10   3        105.04        102.09         8.88 o
   0  10   3        146.68        137.32        10.55 o
   1  10   3        107.49        105.53         9.39 o
   2  10   3        433.17        457.45        17.71 o
   3  10   3        616.39        578.71        31.19 o
   4  10   3        311.02        310.27        29.86 o
   5  10   3          6.77          8.24         5.15 o
   6  10   3         25.74         39.00         7.86 o
   7  10   3         20.18         45.13        12.28 o
  -6  11   3          2.08          8.96         8.30 o
  -5  11   3         37.41         31.19        10.29 o
  -4  11   3        151.10        156.51        22.23 o
  -3  11   3         66.52         82.82        17.59 o
  -2  11   3         58.30         63.29         8.03 o
  -1  11   3         62.77         69.34         7.98 o
   0  11   3        186.10        210.87        13.84 o
   1  11   3         60.57         65.69         8.79 o
   2  11   3         59.36         62.39         7.98 o
   3  11   3         68.36         91.92        13.94 o
   4  11   3        149.17        162.93        19.25 o
   5  11   3         35.69         27.18         6.85 o
   6  11   3          1.84          2.42         5.95 o
  -6  12   3         36.17         37.17        12.28 o
  -5  12   3         23.61         19.91         9.95 o
  -4  12   3          0.73          3.60         4.91 o
  -3  12   3         97.60         95.54        18.25 o
  -2  12   3         43.34         47.81         7.32 o
  -1  12   3        109.02        106.43        10.29 o
   0  12   3         89.03         87.68        12.44 o
   1  12   3        109.33         92.29         9.72 o
   2  12   3         40.95         32.08         6.57 o
   3  12   3        103.89         94.90        14.93 o
   4  12   3          0.61          1.33         6.64 o
   5  12   3         22.56         24.56        10.62 o
   6  12   3         35.46         49.11        12.94 o
  -5  13   3          5.10         -1.33         8.30 o
  -4  13   3          6.62          1.99         8.30 o
  -3  13   3          8.18          9.53         5.09 o
  -2  13   3         11.26          6.95         5.38 o
  -1  13   3         70.44         89.68        12.61 o
   0  13   3         19.12         19.95         6.14 o
   1  13   3         69.64         78.35         9.74 o
   2  13   3         11.58          8.50         7.13 o
   3  13   3          8.55         13.27         8.30 o
   4  13   3          7.36          9.95         8.63 o
   5  13   3          5.31          8.96         9.29 o
  -3  14   3         71.87         74.73         9.82 o
  -2  14   3         11.31         10.03         6.22 o
  -1  14   3         50.82         56.21         9.01 o
   0  14   3          2.96          6.86         7.80 o
   1  14   3         51.58         45.01         8.33 o
   2  14   3         12.19         11.73         7.63 o
   3  14   3         70.66         88.93        15.93 o
   4  14   3          4.35         -6.97         8.30 o
  -3  15   3          1.54          2.49         6.30 o
  -2  15   3          1.65         -0.70         5.34 o
  -1  15   3         70.87         81.76        10.86 o
   0  15   3         23.54         23.56         7.27 o
   1  15   3         71.75         76.07        11.61 o
   2  15   3          1.68         -4.98         4.69 o
   3  15   3          1.31          6.64         9.29 o
  -1  16   3          0.42          3.91         5.75 o
   0  16   3         14.42         18.72         7.50 o
   1  16   3          0.48          3.65         6.34 o
   0   0   4       4060.60       3881.30        83.88 o
   1   0   4       1372.41       1290.16        16.56 o
   2   0   4         90.34        100.10         4.43 o
   3   0   4         66.40         59.40         3.53 o
   4   0   4        101.34        109.49         4.22 o
   5   0   4         21.48         23.14         2.82 o
   6   0   4        305.67        340.57        15.14 o
   7   0   4         43.96         54.09        11.95 o
   8   0   4          0.04         -3.32         5.64 o
   9   0   4          0.14          1.42         4.81 o
  -9   1   4          4.02          6.30         5.63 o
  -8   1   4          1.70          3.65         6.30 o
  -7   1   4         19.80         23.56         9.29 o
  -6   1   4         76.48         73.89         7.97 o
  -5   1   4        250.06        248.22         8.76 o
  -4   1   4        419.60        393.92         8.22 o
  -3   1   4        400.99        421.73         9.96 o
  -2   1   4       1575.68       1614.36        26.21 o
  -1   1   4      34219.35      30352.96       566.62 o
   0   1   4       5906.19       5769.49        70.28 o
   1   1   4      34348.50      30652.73       681.46 o
   2   1   4       1575.78       1561.83        29.78 o
   3   1   4        392.12        415.87         9.40 o
   4   1   4        408.95        388.03        11.53 o
   5   1   4        256.10        256.48         8.85 o
   6   1   4         79.47         77.83         8.80 o
   7   1   4         19.61         19.49         5.81 o
   8   1   4          1.67         -0.32         7.47 o
   9   1   4          3.90          6.30         8.30 o
  -9   2   4          0.26          9.95         8.30 o
  -8   2   4         64.75         61.06        12.94 o
  -7   2   4          2.18          3.98         4.29 o
  -6   2   4        238.29        268.54        14.75 o
  -5   2   4         42.31         45.16         2.99 o
  -4   2   4         59.92         49.30         4.06 o
  -3   2   4        331.44        352.21         6.24 o
  -2   2   4       1419.12       1357.01        23.28 o
  -1   2   4       9887.41       9672.89       109.02 o
   0   2   4       2146.26       2093.01        26.47 o
   1   2   4       9828.88       9638.41       117.35 o
   2   2   4       1450.81       1379.01        22.23 o
   3   2   4        332.98        335.37        13.84 o
   4   2   4         62.75         57.72         5.26 o
   5   2   4         41.44         48.82         6.66 o
   6   2   4        232.06        229.82        10.26 o
   7   2   4          2.22         -3.19         4.31 o
   8   2   4         64.92         66.37        12.94 o
   9   2   4          0.26         -1.66         7.63 o
  -8   3   4         27.48         18.58         9.29 o
  -7   3   4         65.36         57.35         6.86 o
  -6   3   4        228.61        232.73        10.20 o
  -5   3   4        657.11        646.49        11.89 o
  -4   3   4        371.19        368.24         7.58 o
  -3   3   4        151.71        138.30         4.41 o
  -2   3   4        385.58        400.44         6.81 o
  -1   3   4        808.52        822.06        11.70 o
   0   3   4         43.25         47.31         2.47 o
   1   3   4        815.26        831.54        14.50 o
   2   3   4        374.01        389.97        11.64 o
   3   3   4        157.42        152.71         4.61 o
   4   3   4        368.84        360.17         8.25 o
   5   3   4        650.58        667.31        21.20 o
   6   3   4        226.33        249.97        10.77 o
   7   3   4         65.80         61.88         8.45 o
   8   3   4         27.12         28.54         9.62 o
  -8   4   4          9.71          7.96         5.74 o
  -7   4   4        193.30        213.59        12.42 o
  -6   4   4        197.82        191.50         9.49 o
  -5   4   4        170.62        176.78         8.12 o
  -4   4   4        203.07        232.92         6.46 o
  -3   4   4        373.09        383.80         9.04 o
  -2   4   4       1139.27       1175.05        20.58 o
  -1   4   4       1010.63       1011.67        17.24 o
   0   4   4         17.91         17.28         1.38 o
   1   4   4       1013.37        994.23        20.47 o
   2   4   4       1159.95       1200.03        20.58 o
   3   4   4        368.96        378.45        10.65 o
   4   4   4        200.81        229.53        10.97 o
   5   4   4        171.62        167.11         5.92 o
   6   4   4        197.52        195.32        11.08 o
   7   4   4        195.52        210.19        14.88 o
   8   4   4          9.61         14.60         7.96 o
  -8   5   4         25.96         26.32         7.56 o
  -7   5   4          9.62          9.64         5.42 o
  -6   5   4          5.00         -0.56         4.81 o
  -5   5   4        395.26        390.48        10.93 o
  -4   5   4         39.69         39.12         3.53 o
  -3   5   4        432.28        421.19        11.63 o
  -2   5   4        670.83        704.82        13.26 o
  -1   5   4        677.95        687.15        15.44 o
   0   5   4         21.95         21.51         1.89 o
   1   5   4        666.11        709.89        13.62 o
   2   5   4        663.08        715.16        16.02 o
   3   5   4        440.92        429.40        10.06 o
   4   5   4         38.65         42.76         8.79 o
   5   5   4        392.05        395.07        11.20 o
   6   5   4          5.07          2.57         3.44 o
   7   5   4          9.78         13.53         7.96 o
   8   5   4         26.71         23.23         9.95 o
  -8   6   4         15.86         12.88         6.37 o
  -7   6   4          1.90         -6.22         4.15 o
  -6   6   4        123.52        109.21         9.92 o
  -5   6   4        141.65        149.51        17.26 o
  -4   6   4        108.07         98.05         6.24 o
  -3   6   4         47.01         36.58         3.66 o
  -2   6   4       1017.72       1117.52        20.15 o
  -1   6   4        753.61        724.05        16.97 o
   0   6   4         14.74         19.05         3.65 o
   1   6   4        778.33        775.75        15.21 o
   2   6   4       1015.91       1162.19        20.97 o
   3   6   4         50.01         49.57         3.74 o
   4   6   4        112.53        118.15        12.35 o
   5   6   4        140.28        136.83        10.32 o
   6   6   4        126.54        102.68         8.22 o
   7   6   4          2.20         12.36         5.90 o
   8   6   4         16.23         36.17        11.28 o
  -8   7   4         15.74          7.30         8.30 o
  -7   7   4          2.82          3.82         5.63 o
  -6   7   4         28.85         33.79         6.90 o
  -5   7   4          6.69         15.23         4.57 o
  -4   7   4         31.71         33.17         4.23 o
  -3   7   4        261.35        245.34         8.44 o
  -2   7   4        198.45        185.47         8.75 o
  -1   7   4       1016.04       1075.06        28.38 o
   0   7   4         92.44         92.53         7.23 o
   1   7   4       1021.77       1017.15        22.68 o
   2   7   4        203.58        203.79        10.35 o
   3   7   4        268.94        243.95         7.78 o
   4   7   4         33.41         39.03         5.81 o
   5   7   4          5.96          3.81         3.97 o
   6   7   4         28.67         39.01         5.68 o
   7   7   4          2.89          7.96         5.48 o
   8   7   4         15.38         10.29         9.29 o
  -7   8   4         10.46          7.96         7.63 o
  -6   8   4         49.49         43.49         7.23 o
  -5   8   4          2.78          4.30         4.31 o
  -4   8   4        138.15        142.94        12.34 o
  -3   8   4        356.70        339.85        11.70 o
  -2   8   4         40.59         41.65         8.10 o
  -1   8   4        115.86        123.06         9.13 o
   0   8   4       1666.09       1755.83        50.11 o
   1   8   4        120.01        111.24         6.35 o
   2   8   4         41.67         39.21         4.24 o
   3   8   4        349.47        337.98        14.16 o
   4   8   4        135.71        126.07        10.06 o
   5   8   4          2.45         -3.29         3.73 o
   6   8   4         47.42         48.27         6.37 o
   7   8   4         10.23         10.21         6.45 o
  -7   9   4          4.38         -3.32         6.97 o
  -6   9   4         38.63         59.07        12.94 o
  -5   9   4         19.64         15.43         5.81 o
  -4   9   4        283.88        292.12        10.84 o
  -3   9   4         32.56         39.32         5.17 o
  -2   9   4        458.51        423.73        17.59 o
  -1   9   4        123.37        109.90         8.78 o
   0   9   4         79.60         74.67         7.39 o
   1   9   4        128.20        138.08         7.42 o
   2   9   4        452.04        415.81        22.38 o
   3   9   4         32.22         28.87         7.96 o
   4   9   4        275.66        290.74        16.92 o
   5   9   4         18.55         16.75         5.24 o
   6   9   4         38.06         42.46         6.30 o
   7   9   4          4.25         -0.51         6.09 o
  -7  10   4          7.64         -6.97         6.97 o
  -6  10   4          1.54         -0.33         7.63 o
  -5  10   4          2.65          3.32         6.97 o
  -4  10   4         33.16         32.88         6.56 o
  -3  10   4         44.97         39.49         5.05 o
  -2  10   4        195.24        203.15        11.71 o
  -1  10   4        341.52        326.54        14.63 o
   0  10   4        858.43        796.13        25.69 o
   1  10   4        341.77        337.50        11.59 o
   2  10   4        196.51        203.06         9.84 o
   3  10   4         47.29         48.12        10.29 o
   4  10   4         32.76         17.88         5.62 o
   5  10   4          2.20          1.23         4.68 o
   6  10   4          1.52          5.51         6.30 o
   7  10   4          7.50         -2.99         7.96 o
  -6  11   4         22.00         30.53        11.28 o
  -5  11   4          2.63         -5.31         6.30 o
  -4  11   4        124.39        143.79        13.94 o
  -3  11   4         20.04         24.48         9.95 o
  -2  11   4        115.01        123.26        10.42 o
  -1  11   4        207.48        224.29        22.07 o
   0  11   4          0.05          5.41         4.30 o
   1  11   4        211.72        207.72        10.10 o
   2  11   4        119.36        124.98        10.89 o
   3  11   4         21.79         31.86         9.62 o
   4  11   4        127.81        160.61        18.91 o
   5  11   4          2.49          5.64         5.16 o
   6  11   4         22.91         26.55         7.97 o
  -6  12   4          2.20         -3.98         7.96 o
  -5  12   4         46.44         49.11        12.94 o
  -4  12   4         46.01         51.84         8.54 o
  -3  12   4          7.90         11.16         4.85 o
  -2  12   4        145.04        139.96        15.26 o
  -1  12   4         68.77         78.35         8.88 o
   0  12   4         27.06         16.05         5.42 o
   1  12   4         66.42         66.25         8.68 o
   2  12   4        145.10        171.76        25.55 o
   3  12   4          7.39         15.26         7.96 o
   4  12   4         47.08         60.73        12.94 o
   5  12   4         45.93         55.08        13.61 o
   6  12   4          2.15          5.31        10.29 o
  -5  13   4         19.97         13.94        10.95 o
  -3  13   4         83.20         86.20        12.78 o
  -2  13   4          9.23         11.68         5.85 o
  -1  13   4         41.34         39.30         7.46 o
   0  13   4         41.53         49.16         7.86 o
   1  13   4         39.50         41.93         7.62 o
   2  13   4          9.51          8.67         5.15 o
   3  13   4         83.18         74.66        14.27 o
   4  13   4          0.07         -7.96         5.31 o
   5  13   4         19.48         36.17        11.95 o
  -3  14   4         27.67         22.38         6.78 o
  -2  14   4          3.54          8.50         5.66 o
  -1  14   4         56.06         61.78         9.27 o
   0  14   4          0.01         -2.99         4.69 o
   1  14   4         58.94         60.06        12.94 o
   2  14   4          3.15          4.04         5.04 o
   4  14   4          8.02         12.28        10.29 o
  -3  15   4         42.33         63.49         9.87 o
  -2  15   4          6.73         15.53         6.85 o
  -1  15   4          4.33         -1.30         6.64 o
   0  15   4          8.15          9.49         6.32 o
   1  15   4          4.19          4.17         5.85 o
   2  15   4          6.97          5.83         5.62 o
   3  15   4         42.36         74.66        15.93 o
  -1  16   4         19.58         26.74         8.53 o
   0  16   4         28.50         29.16         8.36 o
   1  16   4         19.29         40.81        12.44 o
   1   0   5        771.06        827.95        12.13 o
   2   0   5         21.95         23.24         1.80 o
   3   0   5        619.58        610.18        12.76 o
   4   0   5        100.19        105.36         3.89 o
   5   0   5          0.24         -2.42         2.32 o
   6   0   5        113.84        103.92         9.95 o
   7   0   5        113.64         93.24        16.26 o
   8   0   5         37.52         31.52         9.29 o
   9   0   5          5.10          5.89         5.75 o
  -8   1   5          5.05         24.22         8.96 o
  -7   1   5         13.06          1.00         6.64 o
  -6   1   5          5.48          3.98         3.99 o
  -5   1   5        840.02        857.66        19.60 o
  -4   1   5        377.60        382.42         8.15 o
  -3   1   5        438.76        454.24         8.58 o
  -2   1   5        370.26        335.65         7.46 o
  -1   1   5       9972.76       9699.29       130.14 o
   0   1   5       6505.14       6299.31        76.83 o
   1   1   5      10050.46       9739.37       144.63 o
   2   1   5        371.42        365.72         8.51 o
   3   1   5        418.75        430.36        11.01 o
   4   1   5        382.48        382.18         9.73 o
   5   1   5        857.30        848.88        16.84 o
   6   1   5          5.53         11.12         3.65 o
   7   1   5         13.02         13.19         5.40 o
   8   1   5          5.27         10.95         7.96 o
  -8   2   5          0.79         -3.65         5.64 o
  -7   2   5         41.52         46.02         7.86 o
  -6   2   5        221.36        227.25        11.03 o
  -5   2   5          9.26          7.56         1.96 o
  -4   2   5         68.65         78.57         3.71 o
  -3   2   5        255.77        262.46         6.20 o
  -2   2   5        385.91        402.99         8.45 o
  -1   2   5       5317.08       5388.92        66.22 o
   0   2   5        111.57        131.04         3.19 o
   1   2   5       5351.61       5353.21        93.75 o
   2   2   5        372.63        378.11         7.55 o
   3   2   5        257.99        287.16         8.14 o
   4   2   5         70.42         79.06         4.60 o
   5   2   5          9.50          7.54         2.82 o
   6   2   5        217.00        224.77        10.11 o
   7   2   5         40.02         39.87        10.78 o
   8   2   5          0.65         -4.31         6.30 o
  -8   3   5         80.87         61.39        13.27 o
  -7   3   5         15.64         15.98         5.81 o
  -6   3   5          7.75         12.55         3.74 o
  -5   3   5         75.43         75.63         4.39 o
  -4   3   5         48.22         51.31         3.32 o
  -3   3   5        153.22        142.88        10.13 o
  -2   3   5       1246.12       1265.63        21.54 o
  -1   3   5       1039.07       1094.86        15.04 o
   0   3   5        475.16        496.01         8.33 o
   1   3   5       1023.61       1087.93        21.44 o
   2   3   5       1232.24       1277.41        24.59 o
   3   3   5        159.31        151.53         4.98 o
   4   3   5         42.61         36.33         3.79 o
   5   3   5         73.71         69.56         5.75 o
   6   3   5          7.25          3.98         4.54 o
   7   3   5         15.17         14.79         9.29 o
   8   3   5         80.39        110.83        15.60 o
  -8   4   5         78.93         56.41        12.94 o
  -7   4   5          1.27          6.66         5.01 o
  -6   4   5        198.20        176.83        10.63 o
  -5   4   5         48.64         61.23         4.86 o
  -4   4   5         48.82         44.19         3.69 o
  -3   4   5        243.09        227.91         8.57 o
  -2   4   5        175.70        168.93         7.95 o
  -1   4   5        271.31        266.20         5.62 o
   0   4   5        245.28        243.82         8.45 o
   1   4   5        267.32        272.27         5.93 o
   2   4   5        182.53        174.83         5.19 o
   3   4   5        245.56        244.11         8.18 o
   4   4   5         47.73         57.19         6.44 o
   5   4   5         49.84         51.97         5.39 o
   6   4   5        206.57        209.31        10.84 o
   7   4   5          1.31          7.58         4.78 o
   8   4   5         78.34         87.60        14.27 o
  -8   5   5         10.54          1.99         7.30 o
  -7   5   5         35.74         29.74         6.92 o
  -6   5   5         74.93         82.59         7.21 o
  -5   5   5         31.03         39.07         5.42 o
  -4   5   5        136.32        143.86         5.97 o
  -3   5   5         78.86         76.03         4.11 o
  -2   5   5        174.83        163.97         4.74 o
  -1   5   5         23.09         22.68         2.77 o
   0   5   5       1279.64       1348.34        23.15 o
   1   5   5         23.16         21.89         2.19 o
   2   5   5        182.36        177.24         5.48 o
   3   5   5         80.04         78.35         4.28 o
   4   5   5        132.27        126.93         6.09 o
   5   5   5         30.99         36.88         3.33 o
   6   5   5         73.79         72.93         6.80 o
   7   5   5         36.05         31.67         7.24 o
   8   5   5         10.55         23.89         9.62 o
  -8   6   5          5.83         11.28         8.96 o
  -7   6   5         19.32         24.36         6.45 o
  -6   6   5        292.28        308.17        30.53 o
  -5   6   5        144.15        159.23        10.68 o
  -4   6   5         27.07         28.47         3.76 o
  -3   6   5         96.35        101.99         6.75 o
  -2   6   5          9.12          5.32         2.00 o
  -1   6   5        186.15        172.19         6.55 o
   0   6   5       1278.29       1278.89        25.75 o
   1   6   5        185.85        175.62         5.70 o
   2   6   5          8.17          4.06         2.09 o
   3   6   5         93.98         97.58         6.85 o
   4   6   5         27.76         27.03         4.91 o
   5   6   5        147.38        134.39        10.55 o
   6   6   5        287.32        291.74        12.29 o
   7   6   5         19.52         10.84         6.09 o
   8   6   5          6.17          6.64         7.96 o
  -8   7   5          1.83         -1.99         7.63 o
  -7   7   5          4.92          1.99         6.64 o
  -6   7   5         19.49         22.56         5.98 o
  -5   7   5         91.69         74.75         7.81 o
  -4   7   5        301.68        291.03        18.93 o
  -3   7   5         32.33         30.06         3.43 o
  -2   7   5        308.69        298.83         7.46 o
  -1   7   5       1197.57       1291.57        33.66 o
   0   7   5        141.46        164.58         7.90 o
   1   7   5       1198.48       1286.83        27.20 o
   2   7   5        304.87        295.10         9.72 o
   3   7   5         32.63         37.27         4.69 o
   4   7   5        293.00        267.10        20.91 o
   5   7   5         94.20         84.66         8.67 o
   6   7   5         20.68         19.20         7.13 o
   7   7   5          4.84          4.14         5.82 o
   8   7   5          1.92         -2.32         6.97 o
  -7   8   5         26.18         20.57         9.95 o
  -6   8   5          4.45          6.30         6.97 o
  -5   8   5        229.80        211.44        14.93 o
  -4   8   5        143.09        140.91         7.81 o
  -3   8   5         48.17         52.37         3.80 o
  -2   8   5        316.84        307.79         7.97 o
  -1   8   5        295.40        308.93        15.93 o
   0   8   5        282.94        281.12         8.88 o
   1   8   5        294.26        299.86        19.81 o
   2   8   5        316.97        302.31        10.44 o
   3   8   5         46.70         53.68         7.96 o
   4   8   5        142.57        124.97        10.19 o
   5   8   5        230.44        213.22        13.79 o
   6   8   5          4.45          5.70         4.18 o
   7   8   5         26.89         34.91         7.89 o
  -7   9   5          8.57          6.64         9.29 o
  -6   9   5         14.93         26.21         9.62 o
  -5   9   5         77.29         68.36        12.28 o
  -4   9   5         91.04         80.40        11.44 o
  -3   9   5         33.96         35.62         4.69 o
  -2   9   5        313.52        311.67        10.96 o
  -1   9   5         17.25         10.67         4.06 o
   0   9   5        342.53        337.20        10.50 o
   1   9   5         15.62         15.19         3.17 o
   2   9   5        310.07        302.03        12.45 o
   3   9   5         38.19         56.41        10.29 o
   4   9   5         91.93         81.58         8.64 o
   5   9   5         76.28         78.59         8.91 o
   6   9   5         14.36         17.17         5.34 o
   7   9   5          8.63         17.92         9.62 o
  -7  10   5         16.20         20.57        10.62 o
  -6  10   5         37.45         37.83        10.95 o
  -5  10   5         17.72         42.14        11.28 o
  -4  10   5         16.80         19.58         5.87 o
  -3  10   5         32.43         32.50         4.78 o
  -2  10   5         15.44         11.59         4.54 o
  -1  10   5         78.78         81.81         8.20 o
   0  10   5        209.95        225.55         9.05 o
   1  10   5         73.76         73.93         5.85 o
   2  10   5         15.06         17.54         3.96 o
   3  10   5         33.69         22.56         8.63 o
   4  10   5         16.33         11.28         7.30 o
   5  10   5         18.62         39.22        16.76 o
   6  10   5         36.28         38.72         6.70 o
   7  10   5         15.74         25.88        10.95 o
  -6  11   5         10.67          5.31         8.30 o
  -5  11   5          8.20          3.32         7.96 o
  -4  11   5         25.43         16.26         7.96 o
  -3  11   5        127.28        139.62        10.67 o
  -2  11   5         63.42         70.62         8.17 o
  -1  11   5          5.66          7.77         4.34 o
   0  11   5         46.64         52.12         9.46 o
   1  11   5          5.06          9.13         4.44 o
   2  11   5         64.80         48.28         7.51 o
   3  11   5        125.48        158.28        18.25 o
   4  11   5         25.34         37.83        10.62 o
   5  11   5          8.45          9.10         5.75 o
   6  11   5         10.56         -1.66         7.63 o
  -5  12   5         49.49         54.75        12.94 o
  -4  12   5         13.21          5.64         7.63 o
  -3  12   5         29.87         20.44         5.71 o
  -2  12   5         16.67         18.58        12.11 o
  -1  12   5         27.84         35.49         6.79 o
   0  12   5        196.15        198.19        17.75 o
   1  12   5         29.69         39.70         7.15 o
   2  12   5         16.73         20.24         6.10 o
   3  12   5         30.37         23.56         8.63 o
   4  12   5         13.57         11.28         8.30 o
   5  12   5         49.71         68.36        15.26 o
  -5  13   5         11.03         11.61         9.95 o
  -3  13   5         39.42         27.82        12.94 o
  -2  13   5        132.12        134.66        17.26 o
  -1  13   5         83.61         77.35        15.10 o
   0  13   5          1.62          7.51         9.62 o
   1  13   5         83.23         93.07        10.53 o
   2  13   5        133.01        120.67        18.91 o
   3  13   5         39.96         53.09        12.61 o
   4  13   5         16.77         21.57         9.62 o
   5  13   5         10.56         13.27         9.95 o
  -3  14   5          8.82          7.46         5.83 o
  -2  14   5         39.98         37.31        11.95 o
  -1  14   5         10.26         15.90         6.37 o
   0  14   5          8.72         10.66         5.95 o
   1  14   5         10.13         19.82         8.63 o
   2  14   5         39.82         40.46         8.20 o
   3  14   5          8.65         15.60         9.95 o
   4  14   5          5.48          5.97         8.63 o
  -3  15   5         10.16         10.05         6.38 o
  -2  15   5         20.21         23.65         7.73 o
  -1  15   5          2.16          1.24         5.50 o
   0  15   5          0.86         -0.82         5.24 o
   1  15   5          1.89          0.28         9.62 o
   2  15   5         19.19         19.70         7.17 o
   3  15   5         10.61         16.92        11.28 o
   0  16   5         15.10          8.18         6.56 o
   0   0   6       4374.30       4374.53       134.72 o
   1   0   6       1720.54       1742.22        39.47 o
   2   0   6        302.37        311.84         9.14 o
   3   0   6          1.36          8.73         2.26 o
   4   0   6         22.99         17.50         3.23 o
   5   0   6        109.77        109.32         5.17 o
   6   0   6        191.96        180.07        12.64 o
   7   0   6          0.03         -3.34         3.65 o
   8   0   6          3.09          8.96         7.30 o
  -8   1   6         33.37         37.50        10.95 o
  -7   1   6         29.55         32.69         6.90 o
  -6   1   6         19.30         16.58         4.91 o
  -5   1   6        220.09        212.98         7.89 o
  -4   1   6         18.23         22.01         2.20 o
  -3   1   6         18.73         21.16         2.44 o
  -2   1   6       2017.67       1983.03        45.20 o
  -1   1   6        314.91        315.40         6.45 o
   0   1   6         80.73         78.67         2.67 o
   1   1   6        297.53        310.72         9.40 o
   2   1   6       2022.50       1972.48        44.40 o
   3   1   6         17.40         20.66         3.07 o
   4   1   6         16.94         14.05         2.91 o
   5   1   6        220.43        221.57         9.03 o
   6   1   6         19.22         18.67         3.94 o
   7   1   6         29.70         24.12         6.22 o
   8   1   6         32.96         35.51        10.29 o
  -8   2   6         34.30         35.84        10.62 o
  -7   2   6         22.64         21.04         8.63 o
  -6   2   6        139.04        136.43         8.98 o
  -5   2   6        101.22        103.87         7.26 o
  -4   2   6        163.59        146.88         5.73 o
  -3   2   6       1042.67       1048.99        19.16 o
  -2   2   6        326.96        336.83         7.84 o
  -1   2   6        115.27        119.02         3.06 o
   0   2   6        291.14        282.45         5.33 o
   1   2   6        118.41        117.51         4.24 o
   2   2   6        340.55        354.97         6.19 o
   3   2   6       1042.99       1056.00        21.83 o
   4   2   6        157.45        146.77         6.64 o
   5   2   6        106.46        101.16         6.95 o
   6   2   6        135.88        124.53         8.38 o
   7   2   6         22.26         18.30         5.64 o
   8   2   6         33.96         30.53         9.62 o
  -8   3   6          9.79         14.27         8.63 o
  -7   3   6          0.80          4.80         4.68 o
  -6   3   6         11.61          8.53         3.70 o
  -5   3   6         11.40          9.99         3.19 o
  -4   3   6        187.60        199.96         8.33 o
  -3   3   6        134.08        139.49         5.38 o
  -2   3   6       1897.96       2012.44        32.32 o
  -1   3   6        693.51        659.84        10.73 o
   0   3   6        332.05        330.78         6.25 o
   1   3   6        679.25        657.74        11.79 o
   2   3   6       1860.89       1977.68        37.03 o
   3   3   6        129.20        133.12         4.04 o
   4   3   6        189.09        207.26         7.70 o
   5   3   6         12.28          8.66         2.63 o
   6   3   6         11.27          9.14         3.61 o
   7   3   6          0.66         -3.32         7.96 o
   8   3   6         10.18         11.61         7.96 o
  -8   4   6          5.24          3.65         7.63 o
  -7   4   6          2.17          8.79         5.40 o
  -6   4   6          5.40         12.26         3.92 o
  -5   4   6        130.51        139.16         9.73 o
  -4   4   6         87.14         76.52         4.77 o
  -3   4   6         64.02         75.07        12.61 o
  -2   4   6        431.41        407.12         8.54 o
  -1   4   6       1171.20       1180.21        17.94 o
   0   4   6          2.34          2.85         1.38 o
   1   4   6       1155.69       1192.49        29.86 o
   2   4   6        413.65        393.83        10.14 o
   3   4   6         65.86         76.34         4.25 o
   4   4   6         87.23         94.03         4.51 o
   5   4   6        132.89        138.38         8.34 o
   6   4   6          5.43         10.92         3.75 o
   7   4   6          2.42          7.29         5.33 o
   8   4   6          5.36          8.63         7.96 o
  -8   5   6         37.33         34.51        11.61 o
  -7   5   6          3.53          4.82         5.04 o
  -6   5   6         45.29         40.66         5.64 o
  -5   5   6        124.02        122.97         6.72 o
  -4   5   6          3.15          1.08         1.96 o
  -3   5   6        366.52        389.19        11.35 o
  -2   5   6         99.48        112.02         4.44 o
  -1   5   6        216.20        216.93         7.37 o
   0   5   6        983.43        995.08        27.36 o
   1   5   6        217.76        212.17         6.10 o
   2   5   6        107.63        121.13        11.42 o
   3   5   6        378.22        383.95        11.16 o
   4   5   6          3.13          2.14         1.97 o
   5   5   6        124.68        131.27        10.02 o
   6   5   6         44.99         48.37         8.04 o
   7   5   6          3.41          5.34         5.33 o
   8   5   6         36.65         42.47        11.61 o
  -8   6   6         20.24         26.88        10.62 o
  -7   6   6         28.07         34.18        10.62 o
  -6   6   6         45.95         42.32        10.45 o
  -5   6   6         44.78         61.98         7.09 o
  -4   6   6        117.34        116.40         7.37 o
  -3   6   6         17.45         17.21         2.73 o
  -2   6   6        449.88        478.80        12.20 o
  -1   6   6         51.71         45.23         3.87 o
   0   6   6        209.73        206.11        14.60 o
   1   6   6         46.32         44.89         3.83 o
   2   6   6        437.16        461.69        12.54 o
   3   6   6         18.46         22.91         2.80 o
   4   6   6        125.21        125.11         9.16 o
   5   6   6         44.30         38.86         6.80 o
   6   6   6         43.37         31.67         5.27 o
   7   6   6         28.24         28.66         7.06 o
   8   6   6         20.25         37.50        10.95 o
  -7   7   6          0.50         -9.46         6.30 o
  -6   7   6          8.69          2.32         6.64 o
  -5   7   6        109.50        101.69         8.76 o
  -4   7   6         54.11         54.94         4.97 o
  -3   7   6         74.60         70.71         4.58 o
  -2   7   6        283.16        287.19         9.45 o
  -1   7   6         61.30         62.18         6.97 o
   0   7   6          2.02         -1.33         1.52 o
   1   7   6         61.45         63.25         4.55 o
   2   7   6        287.00        298.09         9.74 o
   3   7   6         74.68         79.15         4.99 o
   4   7   6         53.65         55.56         6.80 o
   5   7   6        112.45        109.65         9.87 o
   6   7   6          9.24          5.94         4.14 o
   7   7   6          0.52          2.72         5.75 o
  -7   8   6          4.08         10.95         8.96 o
  -6   8   6         39.82         63.71        12.28 o
  -5   8   6         10.67         11.95         7.30 o
  -4   8   6        124.53        126.07         7.00 o
  -3   8   6        304.19        319.85         8.28 o
  -2   8   6         16.73         23.30         3.68 o
  -1   8   6        277.90        274.30        22.56 o
   0   8   6        534.75        496.71        12.73 o
   1   8   6        274.17        265.10         8.98 o
   2   8   6         18.02         24.01         4.46 o
   3   8   6        312.72        306.61        20.24 o
   4   8   6        124.25        112.34         9.48 o
   5   8   6         11.28          9.15         4.91 o
   6   8   6         40.48         57.99        13.83 o
   7   8   6          4.24         -1.66         6.97 o
  -7   9   6          7.16          3.65         8.30 o
  -6   9   6         10.23          9.29         7.96 o
  -5   9   6         19.64         23.23         8.30 o
  -4   9   6          0.51         -5.29         3.59 o
  -3   9   6          4.69          4.87         2.27 o
  -2   9   6        620.64        607.86        16.54 o
  -1   9   6        299.94        320.31         9.01 o
   0   9   6        246.29        239.98         8.25 o
   1   9   6        291.67        303.87        10.30 o
   2   9   6        610.14        600.37        16.77 o
   3   9   6          4.72         -4.31         5.31 o
   4   9   6          0.47          4.26         6.47 o
   5   9   6         18.67         18.87         5.90 o
   6   9   6          9.87          7.78         5.28 o
   7   9   6          7.52          1.99         7.96 o
  -6  10   6          5.55          5.31         7.96 o
  -5  10   6         86.36         98.89        14.93 o
  -4  10   6         14.63          5.64         6.30 o
  -3  10   6        216.51        223.40        10.22 o
  -2  10   6        217.64        244.44        13.61 o
  -1  10   6        160.85        181.82        19.25 o
   0  10   6         21.99         29.00         3.83 o
   1  10   6        164.41        163.85        10.54 o
   2  10   6        215.02        206.88        10.15 o
   3  10   6        209.76        203.08        20.24 o
   4  10   6         14.60         13.27         7.63 o
   5  10   6         86.88        103.38        10.55 o
   6  10   6          5.47         -1.73         5.28 o
  -6  11   6         17.30          2.65         7.30 o
  -5  11   6          8.46         12.94         8.30 o
  -4  11   6         68.51         77.98        13.61 o
  -3  11   6        100.33         95.90        11.61 o
  -2  11   6        125.14        125.85        13.11 o
  -1  11   6        122.34        119.02        31.36 o
   0  11   6        257.03        278.99        14.07 o
   1  11   6        125.61        123.93        11.00 o
   2  11   6        126.26        134.09        11.61 o
   3  11   6        102.33        111.50        15.93 o
   4  11   6         68.81         89.59        14.93 o
   5  11   6          8.68          5.31         8.63 o
   6  11   6         17.09         21.24         8.96 o
  -5  12   6         10.77         10.95         9.29 o
  -4  12   6         39.53         43.80        11.95 o
  -3  12   6          9.47         21.01        13.94 o
  -2  12   6          7.87         17.43         5.74 o
  -1  12   6         72.14         86.83        20.74 o
   0  12   6          0.33         -4.95         5.97 o
   1  12   6         69.01         73.00         9.14 o
   2  12   6          7.21          1.82         4.57 o
   3  12   6          9.71         14.93         8.30 o
   4  12   6         39.55         46.46        12.28 o
   5  12   6         11.83         18.25        10.95 o
  -5  13   6          5.96          1.33         8.63 o
  -3  13   6         21.35         15.90         5.89 o
  -2  13   6         40.96         40.24         7.46 o
  -1  13   6          5.52         14.14         5.85 o
   0  13   6         88.73         98.41        10.76 o
   1  13   6          5.81          2.82         4.94 o
   2  13   6         42.78         41.93         7.98 o
   3  13   6         19.69         12.61         8.63 o
   4  13   6         10.25         18.91         9.95 o
   5  13   6          6.00         14.93        10.29 o
  -3  14   6          6.75         10.66         6.13 o
  -2  14   6         37.34         37.49         8.07 o
  -1  14   6         25.45         32.66         7.50 o
   0  14   6          0.20         -5.49         7.30 o
   1  14   6         26.35         22.46        12.94 o
   2  14   6         36.94         56.25        13.44 o
   3  14   6          6.51         -1.33         8.30 o
   4  14   6          1.14         -1.99         7.96 o
  -2  15   6         32.10         26.16         7.57 o
  -1  15   6         22.08         30.85         7.86 o
   0  15   6         17.65         15.92         7.08 o
   1  15   6         22.75         17.61         7.39 o
   2  15   6         31.02         36.26        15.43 o
   1   0   7       1072.47       1089.37        31.36 o
   2   0   7       1208.58       1191.28        28.21 o
   3   0   7         43.22         36.29         4.34 o
   4   0   7        517.52        511.52        14.47 o
   5   0   7         20.03         14.10         4.69 o
   6   0   7          3.94          1.02         2.95 o
   7   0   7          3.11          7.05         4.46 o
   8   0   7          8.54          3.65         6.64 o
  -8   1   7          8.50         10.57         5.42 o
  -7   1   7          1.34          3.60         4.54 o
  -6   1   7         32.53         32.61         8.46 o
  -5   1   7        774.83        787.68        25.52 o
  -4   1   7         35.00         36.85         3.15 o
  -3   1   7        261.37        281.08         8.09 o
  -2   1   7       4900.96       4890.76       107.08 o
  -1   1   7          8.67          9.35         2.20 o
   0   1   7       2227.25       2160.44        38.75 o
   1   1   7          7.79          7.44         2.63 o
   2   1   7       4917.32       4877.09       104.42 o
   3   1   7        262.17        280.07         8.23 o
   4   1   7         34.76         40.00         5.22 o
   5   1   7        773.94        796.81        20.17 o
   6   1   7         34.86         33.64         4.93 o
   7   1   7          1.32         -0.08         4.17 o
   8   1   7          8.72         12.94         7.63 o
  -8   2   7          1.67         -4.31         5.64 o
  -7   2   7          1.79          5.13         4.68 o
  -6   2   7        145.52        148.37         9.45 o
  -5   2   7         42.11         38.42         5.03 o
  -4   2   7        422.31        412.96        10.05 o
  -3   2   7        609.11        601.31        12.51 o
  -2   2   7         56.87         54.13         3.30 o
  -1   2   7         50.57         53.02         2.00 o
   0   2   7        340.70        358.98         6.51 o
   1   2   7         52.34         55.16         3.30 o
   2   2   7         60.89         61.72         2.28 o
   3   2   7        606.81        596.41        13.99 o
   4   2   7        421.38        407.46        11.49 o
   5   2   7         45.15         41.30         5.35 o
   6   2   7        145.36        134.43         9.63 o
   7   2   7          1.81          2.23         4.60 o
   8   2   7          1.66         -1.00         6.64 o
  -8   3   7         12.43         13.61         8.63 o
  -7   3   7         20.62         24.53         6.32 o
  -6   3   7         10.71         13.27         4.02 o
  -5   3   7        221.99        212.45        10.24 o
  -4   3   7         77.82         74.42         5.56 o
  -3   3   7         38.46         35.03         3.00 o
  -2   3   7       1070.92       1185.86        18.54 o
  -1   3   7        496.49        500.13         7.72 o
   0   3   7         80.84         71.24         3.41 o
   1   3   7        479.44        476.54        11.52 o
   2   3   7       1056.22       1187.59        23.23 o
   3   3   7         36.86         37.18         3.23 o
   4   3   7         77.64         72.09         5.05 o
   5   3   7        215.21        221.83         9.29 o
   6   3   7         11.51          4.56         3.41 o
   7   3   7         20.71         15.28        12.94 o
   8   3   7         12.32          7.63         7.30 o
  -8   4   7          2.92          5.31         7.96 o
  -7   4   7         26.78         15.81         5.98 o
  -6   4   7         16.50          9.52         4.79 o
  -5   4   7        414.24        424.37        14.15 o
  -4   4   7         20.43         20.17         5.46 o
  -3   4   7        233.27        232.66         7.93 o
  -2   4   7        710.48        749.41        12.28 o
  -1   4   7        288.69        294.08         5.58 o
   0   4   7         61.95         58.55         2.47 o
   1   4   7        296.83        309.61        13.11 o
   2   4   7        710.53        716.87        16.08 o
   3   4   7        224.35        211.93        10.30 o
   4   4   7         20.62         22.94         4.15 o
   5   4   7        406.74        436.67        16.48 o
   6   4   7         15.99         17.50         4.27 o
   7   4   7         26.90         35.26         7.41 o
   8   4   7          2.99          1.00         6.97 o
  -8   5   7          0.81         -1.99         7.30 o
  -7   5   7         37.59         30.55         7.50 o
  -6   5   7         18.22         21.83         4.61 o
  -5   5   7        261.15        248.88        10.77 o
  -4   5   7         13.50         10.55         3.42 o
  -3   5   7        245.45        245.36         8.72 o
  -2   5   7        195.26        194.75         5.74 o
  -1   5   7       1047.00       1021.83        22.27 o
   0   5   7         24.60         21.66         3.50 o
   1   5   7       1070.10       1059.23        27.57 o
   2   5   7        193.39        204.05         9.13 o
   3   5   7        246.43        279.07        10.91 o
   4   5   7         13.49         14.81         2.87 o
   5   5   7        265.78        274.92        12.75 o
   6   5   7         17.89         11.68         4.27 o
   7   5   7         38.32         50.34        19.58 o
   8   5   7          0.79         -2.32         7.30 o
  -8   6   7          1.90         -3.32         6.97 o
  -7   6   7         20.43         29.53         9.95 o
  -6   6   7          1.76          7.86         3.87 o
  -5   6   7        239.07        244.13        10.92 o
  -4   6   7        365.20        388.07        16.38 o
  -3   6   7        211.50        210.75         8.30 o
  -2   6   7        246.46        261.63         8.25 o
  -1   6   7         72.02         70.52         4.89 o
   0   6   7          2.74         -1.73         2.31 o
   1   6   7         71.86         61.01         4.97 o
   2   6   7        240.03        244.85         8.47 o
   3   6   7        218.68        220.79         7.09 o
   4   6   7        359.18        355.87        11.00 o
   5   6   7        248.65        243.32        12.47 o
   6   6   7          1.85          4.78         3.87 o
   7   6   7         19.89         20.84         8.79 o
   8   6   7          1.89         -0.66         7.63 o
  -7   7   7          5.57         14.27         8.63 o
  -6   7   7         50.60         48.78        11.28 o
  -5   7   7         66.96         43.80        10.29 o
  -4   7   7         25.04         28.54         6.30 o
  -3   7   7        117.98        133.23         9.50 o
  -2   7   7        408.31        409.08        11.73 o
  -1   7   7        397.96        397.33        14.39 o
   0   7   7        757.55        754.21        31.19 o
   1   7   7        401.09        402.31        11.33 o
   2   7   7        415.66        417.74        12.07 o
   3   7   7        117.71        127.49         7.31 o
   4   7   7         24.08         22.38         4.91 o
   5   7   7         65.93         59.49         7.56 o
   6   7   7         52.88         45.82         6.46 o
   7   7   7          5.44          8.63         8.30 o
  -7   8   7         14.55          3.65         7.63 o
  -6   8   7         21.96         22.23         9.29 o
  -5   8   7        135.75        123.44        15.60 o
  -4   8   7        212.37        197.77        18.91 o
  -3   8   7        488.58        442.58        12.84 o
  -2   8   7        191.79        193.85         8.39 o
  -1   8   7         12.73         14.08         7.96 o
   0   8   7          6.58          3.39         3.11 o
   1   8   7         13.12          9.52         3.03 o
   2   8   7        196.35        208.12        10.13 o
   3   8   7        489.38        500.40        26.55 o
   4   8   7        217.41        205.12        13.04 o
   5   8   7        133.23        127.30        28.87 o
   6   8   7         21.09         30.04         6.68 o
   7   8   7         14.96         23.89         9.95 o
  -7   9   7          1.17          3.98         8.30 o
  -6   9   7         19.18         18.58         9.29 o
  -5   9   7          1.58         13.94         7.30 o
  -4   9   7         57.40         59.40        10.95 o
  -3   9   7         34.30         37.76         4.51 o
  -2   9   7        505.86        481.33        14.31 o
  -1   9   7        182.03        188.65        11.00 o
   0   9   7          4.78          5.55         4.56 o
   1   9   7        180.92        170.92         7.83 o
   2   9   7        498.28        487.00        17.34 o
   3   9   7         33.93         29.53         8.63 o
   4   9   7         56.98         66.70        11.95 o
   5   9   7          1.45          1.85         4.46 o
   6   9   7         19.84         37.13         7.56 o
   7   9   7          1.08          2.99         8.30 o
  -6  10   7          5.48          7.30         8.30 o
  -5  10   7         15.23          3.98         7.30 o
  -4  10   7         23.59         28.87         8.96 o
  -3  10   7        301.25        294.20        18.02 o
  -2  10   7        161.56        157.17        11.05 o
  -1  10   7         25.14         32.72         6.14 o
   0  10   7        145.11        161.45        11.81 o
   1  10   7         25.69         17.62         5.15 o
   2  10   7        158.47        153.64        17.59 o
   3  10   7        298.92        245.56        22.90 o
   4  10   7         22.91         27.54         9.95 o
   5  10   7         15.29          8.63         5.75 o
   6  10   7          5.83          6.74         6.05 o
  -6  11   7         22.95         19.25        10.29 o
  -5  11   7         33.41         24.89         9.95 o
  -4  11   7         43.40         54.42        11.61 o
  -3  11   7         16.25         10.16         4.66 o
  -2  11   7         39.86         26.87         5.82 o
  -1  11   7         95.21         84.90         9.11 o
   0  11   7        337.68        356.12        16.31 o
   1  11   7         93.58         84.89        16.26 o
   2  11   7         41.27         42.65         7.27 o
   3  11   7         16.27         11.61         7.63 o
   4  11   7         43.13         30.53        10.29 o
   5  11   7         32.94         44.80        12.61 o
   6  11   7         22.61         21.27         8.07 o
  -5  12   7         56.05         57.74        13.27 o
  -4  12   7         17.44         19.25         9.95 o
  -3  12   7         94.82        119.72        10.73 o
  -2  12   7          2.88          2.27         4.38 o
  -1  12   7         31.74         43.76         7.56 o
   0  12   7          0.87          0.30         4.10 o
   1  12   7         31.67         40.48         7.39 o
   2  12   7          2.62          4.61         4.77 o
   3  12   7         94.95        108.84        16.26 o
   4  12   7         18.65         23.89         9.95 o
   5  12   7         56.40         81.30        15.60 o
  -3  13   7         71.39         81.30        11.95 o
  -2  13   7          5.50         17.36         5.74 o
  -1  13   7         84.84        101.28        13.44 o
   0  13   7         34.96         32.72         7.80 o
   1  13   7         83.95        100.34        11.26 o
   2  13   7          5.40          5.23         5.50 o
   3  13   7         71.32         77.32        14.60 o
   4  13   7          7.29          7.96         9.62 o
  -3  14   7          5.93         12.28         7.30 o
  -2  14   7         16.61         10.95         7.63 o
  -1  14   7         24.57         22.05         6.93 o
   0  14   7          6.95          1.33         5.57 o
   1  14   7         24.56         15.87         6.68 o
   2  14   7         16.22         24.85         9.29 o
   3  14   7          6.45         -2.65         8.30 o
  -2  15   7          3.21          0.80         6.06 o
  -1  15   7         40.68         45.84         9.35 o
   0  15   7         16.14         17.11        12.61 o
   1  15   7         39.98         33.10         8.44 o
   2  15   7          3.18          7.16         6.45 o
   0   0   8       2184.49       2124.33        63.05 o
   1   0   8        468.82        462.54        13.94 o
   2   0   8        748.26        746.63        18.65 o
   3   0   8        331.80        338.36         8.49 o
   4   0   8         24.90         28.86         3.14 o
   5   0   8        203.46        209.54        11.70 o
   6   0   8          4.87          9.97         3.44 o
   7   0   8          1.81          3.60         5.97 o
   8   0   8          0.62          6.64         6.97 o
  -8   1   8          3.16         -5.01         4.81 o
  -7   1   8          7.34         10.73         5.18 o
  -6   1   8         36.71         40.06         6.79 o
  -5   1   8        396.08        419.57        35.84 o
  -4   1   8        124.96        118.01         5.37 o
  -3   1   8        107.52        109.60         5.27 o
  -2   1   8       1105.99       1100.71        27.44 o
  -1   1   8        170.75        172.11         9.75 o
   0   1   8        638.34        609.85        11.21 o
   1   1   8        171.83        156.20         6.61 o
   2   1   8       1092.88       1073.08        25.90 o
   3   1   8        109.63        120.94         5.28 o
   4   1   8        121.81        117.91         5.82 o
   5   1   8        392.61        391.21        12.82 o
   6   1   8         38.58         39.56         5.13 o
   7   1   8          7.03          4.31         4.30 o
   8   1   8          3.11         -0.66         5.97 o
  -8   2   8         24.73         20.24         9.62 o
  -7   2   8         18.17         18.23         5.98 o
  -6   2   8         14.50         11.72         4.02 o
  -5   2   8        346.91        341.32        26.55 o
  -4   2   8        729.85        736.03        15.62 o
  -3   2   8         45.66         49.79         3.41 o
  -2   2   8       2815.02       2763.90        44.71 o
  -1   2   8        277.50        289.46         4.78 o
   0   2   8          7.49          5.75         1.13 o
   1   2   8        269.22        280.16         7.82 o
   2   2   8       2830.86       2788.84        43.08 o
   3   2   8         49.13         50.24         3.73 o
   4   2   8        735.41        769.10        17.88 o
   5   2   8        341.22        331.76        12.57 o
   6   2   8         13.73         11.24         3.64 o
   7   2   8         18.54          9.75         5.42 o
   8   2   8         25.50         29.86         9.62 o
  -8   3   8          0.83          3.98         7.30 o
  -7   3   8         18.61         15.62         6.05 o
  -6   3   8         30.96         38.58         5.68 o
  -5   3   8         76.67         73.29         6.48 o
  -4   3   8         63.68         58.94         4.17 o
  -3   3   8        430.62        419.87        10.14 o
  -2   3   8       2281.49       2303.73        33.33 o
  -1   3   8         70.45         66.62         2.33 o
   0   3   8         15.15         13.51         1.80 o
   1   3   8         72.05         61.36         6.80 o
   2   3   8       2304.72       2280.05        42.92 o
   3   3   8        429.31        427.88        10.96 o
   4   3   8         63.91         57.02         4.67 o
   5   3   8         73.48         58.29         6.47 o
   6   3   8         33.17         47.06         5.71 o
   7   3   8         18.93         23.71        10.78 o
   8   3   8          0.91          0.00         6.97 o
  -8   4   8         24.16         17.59         9.29 o
  -7   4   8         25.26         33.48        12.28 o
  -6   4   8         19.25         18.68         4.59 o
  -5   4   8         29.59         27.56         4.60 o
  -4   4   8        117.24        113.99         5.90 o
  -3   4   8        364.01        355.15         9.32 o
  -2   4   8        354.14        392.07        10.73 o
  -1   4   8        319.71        323.41         5.94 o
   0   4   8         86.88         85.05         3.16 o
   1   4   8        315.23        317.31        11.60 o
   2   4   8        340.97        370.19        32.96 o
   3   4   8        366.05        353.75         7.01 o
   4   4   8        114.03        109.90         8.12 o
   5   4   8         30.22         27.30         5.10 o
   6   4   8         18.71         16.39         4.45 o
   7   4   8         24.79         20.24         6.42 o
   8   4   8         24.45         36.17        10.62 o
  -8   5   8         21.59         20.24         9.95 o
  -7   5   8         18.60         19.87         6.56 o
  -6   5   8         57.51         56.43         6.45 o
  -5   5   8        216.34        218.59        13.28 o
  -4   5   8          9.40          8.78         2.59 o
  -3   5   8        186.85        196.59        16.30 o
  -2   5   8        182.58        176.69         5.46 o
  -1   5   8        184.14        176.34         5.83 o
   0   5   8         41.99         33.23         4.34 o
   1   5   8        179.67        187.24        15.93 o
   2   5   8        185.79        192.64         8.83 o
   3   5   8        190.93        215.88        13.44 o
   4   5   8         10.07          7.57         2.99 o
   5   5   8        220.05        213.56        11.96 o
   6   5   8         56.14         49.54         7.02 o
   7   5   8         18.22         23.89         7.96 o
   8   5   8         21.93         22.23        10.29 o
  -7   6   8          5.74          3.55         5.01 o
  -6   6   8         16.97         14.44         4.39 o
  -5   6   8         13.85         18.94         5.17 o
  -4   6   8         84.61         80.15         7.98 o
  -3   6   8        146.90        159.19         7.82 o
  -2   6   8        242.28        258.43         7.14 o
  -1   6   8        323.24        297.95        11.43 o
   0   6   8          0.42         -0.17         2.35 o
   1   6   8        335.44        308.53        12.43 o
   2   6   8        244.04        247.13        11.10 o
   3   6   8        145.34        132.68         6.74 o
   4   6   8         80.16         99.01         5.95 o
   5   6   8         13.93         16.42         9.46 o
   6   6   8         17.73         14.88         4.84 o
   7   6   8          5.35          2.32         6.97 o
  -7   7   8         19.22          6.30         8.30 o
  -6   7   8         12.58         17.59         8.30 o
  -5   7   8        140.17        139.70        16.92 o
  -4   7   8        227.05        213.70        19.25 o
  -3   7   8         97.63         98.42         8.45 o
  -2   7   8         49.96         50.59        10.13 o
  -1   7   8        212.65        204.46        15.10 o
   0   7   8        229.55        250.78        11.23 o
   1   7   8        205.14        203.51        10.53 o
   2   7   8         46.51         49.30         5.95 o
   3   7   8         94.09        105.85        13.27 o
   4   7   8        229.06        251.09        13.15 o
   5   7   8        139.41        160.83        11.62 o
   6   7   8         12.73         11.48         5.51 o
   7   7   8         20.14         27.87         9.62 o
  -7   8   8          0.12          0.00         7.96 o
  -6   8   8         14.21         11.28         7.96 o
  -5   8   8          0.83          8.96         6.64 o
  -4   8   8          1.67         -2.65         4.65 o
  -3   8   8        137.31        125.56         7.71 o
  -2   8   8          9.62          9.30         4.46 o
  -1   8   8        256.96        266.78        16.09 o
   0   8   8        534.48        522.87        18.50 o
   1   8   8        258.42        252.03        19.08 o
   2   8   8         10.07          8.86         6.14 o
   3   8   8        136.40        144.35        15.93 o
   4   8   8          1.42          0.00         3.99 o
   5   8   8          1.14          3.83         4.57 o
   6   8   8         14.05         15.63         6.28 o
   7   8   8          0.13          3.32         7.96 o
  -7   9   8          6.95         -2.99         7.96 o
  -6   9   8         16.09         17.26         9.62 o
  -5   9   8         38.22         24.89         9.62 o
  -4   9   8          7.03          1.99         5.64 o
  -3   9   8        126.99        123.24         6.95 o
  -2   9   8        558.84        540.22        18.94 o
  -1   9   8        188.67        188.12        11.32 o
   0   9   8         19.72         22.94         5.04 o
   1   9   8        191.22        185.10         8.07 o
   2   9   8        568.68        564.75        19.12 o
   3   9   8        127.01        146.34        16.92 o
   4   9   8          5.95          1.00         6.30 o
   5   9   8         36.46         41.84        15.76 o
   6   9   8         16.10         18.13         6.56 o
   7   9   8          6.46         10.62         9.62 o
  -6  10   8          9.77         10.29         8.63 o
  -5  10   8         31.95         13.94         8.30 o
  -4  10   8          8.63          0.00         6.30 o
  -3  10   8         20.84         25.44         4.23 o
  -2  10   8         66.21         82.56        17.26 o
  -1  10   8        100.90        102.79         9.48 o
   0  10   8        257.04        254.98        23.73 o
   1  10   8         97.46         94.68        12.61 o
   2  10   8         67.75         76.32        12.61 o
   3  10   8         20.65         26.88         9.29 o
   4  10   8          8.21         11.61         7.96 o
   5  10   8         30.91         38.49        11.28 o
   6  10   8          9.57         11.68         6.68 o
  -6  11   8          5.31          4.65         7.96 o
  -5  11   8          1.63         -6.64         5.97 o
  -4  11   8        144.55        155.96        18.91 o
  -3  11   8          4.29          5.84         4.42 o
  -2  11   8         52.76         50.49         7.26 o
  -1  11   8        157.55        184.17        13.28 o
   0  11   8         48.78         55.31         7.84 o
   1  11   8        158.20        184.89        13.61 o
   2  11   8         50.60         43.14        10.29 o
   3  11   8          3.76          0.00         6.30 o
   4  11   8        143.83        151.98        19.25 o
   5  11   8          1.85          7.63         8.63 o
   6  11   8          5.92         12.61        10.29 o
  -5  12   8         20.94         24.56        10.62 o
  -4  12   8         22.82         14.27         8.96 o
  -3  12   8          7.09         13.27         6.30 o
  -2  12   8         37.24         35.68         7.09 o
  -1  12   8         84.36         72.42         9.15 o
   0  12   8         12.17          5.21         6.47 o
   1  12   8         86.05         94.74        10.55 o
   2  12   8         37.87         48.45        11.61 o
   3  12   8          6.98          9.29         8.63 o
   4  12   8         22.67         24.56        10.62 o
   5  12   8         21.44         36.17        12.94 o
  -3  13   8         19.10         23.89         7.96 o
  -2  13   8         18.20         17.32         7.13 o
  -1  13   8          8.68          2.16         7.47 o
   0  13   8          0.77          7.72         5.48 o
   1  13   8          9.26          4.98         7.63 o
   2  13   8         18.55         12.28         7.96 o
   3  13   8         19.74          6.30         7.63 o
   4  13   8          2.67          6.64         8.63 o
  -3  14   8         17.99         17.59         7.96 o
  -2  14   8          8.18          1.99         5.42 o
  -1  14   8         21.60         20.06         6.90 o
   0  14   8          4.77         -0.34         8.63 o
   1  14   8         21.33         29.53         7.50 o
   2  14   8          8.19          5.97         8.63 o
   3  14   8         18.31         29.86        11.61 o
  -1  15   8          0.73          3.36         6.09 o
   0  15   8         75.99         73.34        10.76 o
   1  15   8          0.64         -0.57         8.96 o
   1   0   9         83.69         73.06         5.64 o
   2   0   9       1885.00       1906.91        55.25 o
   3   0   9        189.82        195.87         8.30 o
   4   0   9          1.69          1.49         1.87 o
   5   0   9        173.90        165.45         8.65 o
   6   0   9          0.05          0.36         2.90 o
   7   0   9         12.98         16.99         5.42 o
   8   0   9          9.80          8.95         5.38 o
  -8   1   9         11.57         19.79         5.98 o
  -7   1   9          0.15         -0.48         3.19 o
  -6   1   9          8.31         12.01         5.69 o
  -5   1   9        528.58        551.85        34.84 o
  -4   1   9        207.86        191.95         9.35 o
  -3   1   9        177.38        178.38         9.12 o
  -2   1   9       1824.55       1873.72        43.79 o
  -1   1   9       1400.96       1464.19        27.70 o
   0   1   9         36.46         38.06         4.26 o
   1   1   9       1382.62       1428.06        34.80 o
   2   1   9       1814.10       1813.41        33.34 o
   3   1   9        171.12        168.30         6.11 o
   4   1   9        204.83        207.40         9.23 o
   5   1   9        517.68        544.07        18.43 o
   6   1   9          8.74         10.53         3.64 o
   7   1   9          0.18         -0.36         4.05 o
   8   1   9         11.68         19.91         8.63 o
  -8   2   9          4.69          5.31         8.30 o
  -7   2   9         14.28         13.88         5.85 o
  -6   2   9        153.50        155.08        20.21 o
  -5   2   9          1.04          1.84         2.76 o
  -4   2   9        318.39        308.58         8.75 o
  -3   2   9        231.48        224.74         6.86 o
  -2   2   9       1164.95       1205.72        21.57 o
  -1   2   9        614.65        599.49         9.54 o
   0   2   9        884.96        897.08        16.01 o
   1   2   9        621.72        619.86        14.02 o
   2   2   9       1155.98       1196.65        23.53 o
   3   2   9        227.16        218.68         7.17 o
   4   2   9        315.54        311.43         9.87 o
   5   2   9          0.88         -4.00         2.67 o
   6   2   9        154.35        156.13        16.23 o
   7   2   9         13.77         12.78         7.47 o
   8   2   9          4.51          4.98         7.30 o
  -8   3   9         11.49         15.60         8.63 o
  -7   3   9         18.75         19.10         6.37 o
  -6   3   9          8.20          5.84         3.85 o
  -5   3   9         99.84         79.17         6.80 o
  -4   3   9          9.66          7.35         2.37 o
  -3   3   9         96.78         95.04         5.06 o
  -2   3   9       1228.61       1238.66        19.48 o
  -1   3   9        360.18        364.81         5.93 o
   0   3   9         61.71         62.32         3.42 o
   1   3   9        358.50        366.66        10.00 o
   2   3   9       1241.41       1239.81        24.92 o
   3   3   9         96.18        101.89         5.36 o
   4   3   9         11.91         13.88         3.74 o
   5   3   9        101.54         93.00         5.78 o
   6   3   9          7.41          4.21         3.30 o
   7   3   9         18.64         21.90         6.20 o
   8   3   9         11.43         12.94         8.63 o
  -8   4   9          2.40          5.97         8.30 o
  -7   4   9         34.00         27.90         6.90 o
  -6   4   9         13.23         12.85         4.37 o
  -5   4   9         51.11         51.48         5.66 o
  -4   4   9         92.72         92.86         6.80 o
  -3   4   9         36.15         36.38         3.42 o
  -2   4   9        377.49        386.36         9.82 o
  -1   4   9        148.12        161.87         4.16 o
   0   4   9        978.75        992.74        17.63 o
   1   4   9        150.92        156.00         7.97 o
   2   4   9        388.26        417.20         9.93 o
   3   4   9         34.38         33.61         2.45 o
   4   4   9         93.32         89.25         5.79 o
   5   4   9         51.30         49.83         6.44 o
   6   4   9         11.74         15.25         4.20 o
   7   4   9         34.14         34.51         9.62 o
   8   4   9          2.31          3.65         8.30 o
  -8   5   9          3.12          0.33         7.63 o
  -7   5   9          3.59          3.41         7.96 o
  -6   5   9         84.37         86.54         8.77 o
  -5   5   9        255.32        251.01        10.91 o
  -4   5   9         78.96         78.30         6.38 o
  -3   5   9         21.32         18.03         2.89 o
  -2   5   9        247.56        241.96         6.70 o
  -1   5   9         48.04         52.36         3.35 o
   0   5   9         33.51         31.09         6.30 o
   1   5   9         46.95         51.56         5.51 o
   2   5   9        253.09        277.22        12.11 o
   3   5   9         22.06         22.83         3.06 o
   4   5   9         85.08         81.73         9.41 o
   5   5   9        257.36        244.39        22.90 o
   6   5   9         86.08         87.25         7.80 o
   7   5   9          3.54          9.95         6.64 o
   8   5   9          3.15         -8.96         6.97 o
  -7   6   9         31.84         26.21        10.29 o
  -6   6   9         39.34         28.17         5.52 o
  -5   6   9          3.08          3.24         3.46 o
  -4   6   9          4.17          5.98         3.05 o
  -3   6   9         19.13         17.55         3.46 o
  -2   6   9        162.31        162.49         5.71 o
  -1   6   9        122.95        121.76         8.30 o
   0   6   9         53.33         51.92         5.72 o
   1   6   9        129.10        139.19        11.12 o
   2   6   9        153.20        164.09         9.41 o
   3   6   9         20.06         24.89         7.30 o
   4   6   9          4.28          3.97         5.48 o
   5   6   9          3.47          2.49         3.99 o
   6   6   9         39.97         41.35         6.08 o
   7   6   9         31.08         12.94         8.30 o
  -7   7   9          0.97          6.64         8.30 o
  -6   7   9          1.07          5.71         4.62 o
  -5   7   9         32.69         29.79         6.32 o
  -4   7   9        154.72        161.27        16.59 o
  -3   7   9         99.70         87.09         8.09 o
  -2   7   9         18.84         18.04         4.02 o
  -1   7   9         66.34         61.54         8.46 o
   0   7   9        144.59        152.16        10.06 o
   1   7   9         64.68         61.06         9.29 o
   2   7   9         18.19         17.59         6.30 o
   3   7   9         98.21         94.90        12.61 o
   4   7   9        152.95        145.71        10.67 o
   5   7   9         30.97         35.79         6.47 o
   6   7   9          0.88          3.22         8.96 o
   7   7   9          0.99          1.66         7.30 o
  -7   8   9          1.72          3.65         7.63 o
  -6   8   9          6.68          0.66         6.30 o
  -5   8   9         75.85         65.04        12.28 o
  -4   8   9         23.96         22.90         7.96 o
  -3   8   9         26.71         21.79         5.66 o
  -2   8   9        197.42        198.60        10.28 o
  -1   8   9        572.08        574.85        27.38 o
   0   8   9         32.76         36.07         9.62 o
   1   8   9        569.05        590.69        20.88 o
   2   8   9        201.10        217.02        16.92 o
   3   8   9         25.57         31.86         8.63 o
   4   8   9         23.53         16.26         7.63 o
   5   8   9         73.55         64.90         8.44 o
   6   8   9          6.64         15.51         6.19 o
   7   8   9          2.03         10.62         8.63 o
  -6   9   9         31.28         35.17        11.61 o
  -5   9   9         39.22         38.16        10.29 o
  -4   9   9         20.56         23.56         8.30 o
  -3   9   9         34.66         48.26         5.51 o
  -2   9   9         10.78         12.05         4.17 o
  -1   9   9         68.00         69.54         7.60 o
   0   9   9        134.58        140.44        10.66 o
   1   9   9         66.52         65.54         8.03 o
   2   9   9         10.96         20.57         7.30 o
   3   9   9         32.27         28.87         9.29 o
   4   9   9         20.68         23.23         8.63 o
   5   9   9         39.11         65.70        12.94 o
   6   9   9         31.03         42.81         8.17 o
  -6  10   9         23.50         27.54        10.62 o
  -5  10   9          9.06         21.57         9.62 o
  -4  10   9         11.49         14.60         7.63 o
  -3  10   9          7.79          7.82         4.15 o
  -2  10   9         23.21         32.71         5.82 o
  -1  10   9         27.54         27.55         5.87 o
   0  10   9         43.76         41.27         6.79 o
   1  10   9         30.63         28.20         6.21 o
   2  10   9         23.72         45.13        10.29 o
   3  10   9          8.22         20.57         8.96 o
   4  10   9         12.01          8.63         7.63 o
   5  10   9          9.25         -1.00         7.63 o
   6  10   9         23.79         40.15        11.95 o
  -5  11   9         23.18         20.91         9.95 o
  -4  11   9         14.81         14.93         8.96 o
  -3  11   9         34.64         37.17         7.30 o
  -2  11   9          9.69          7.37         4.46 o
  -1  11   9          4.78          8.90         4.86 o
   0  11   9         31.17         39.56         8.79 o
   1  11   9          5.22          2.86         4.91 o
   2  11   9         10.68         -1.66         5.31 o
   3  11   9         35.84         24.22         9.62 o
   4  11   9         15.09         21.57         9.95 o
   5  11   9         21.94         30.86        11.95 o
  -5  12   9         10.33          1.00         7.96 o
  -4  12   9          0.20         -5.31         7.63 o
  -3  12   9          0.20          3.65         5.64 o
  -2  12   9         26.99         37.38         7.02 o
  -1  12   9        115.39        110.52        11.02 o
   0  12   9         33.12         48.27         8.07 o
   1  12   9        116.67        122.27        11.85 o
   2  12   9         27.36         24.56         9.62 o
   3  12   9          0.13         -0.66         5.97 o
   4  12   9          0.15          6.97         8.30 o
   5  12   9         10.34         21.57        10.95 o
  -3  13   9          9.68          9.95         6.30 o
  -2  13   9         23.10         25.34         6.78 o
  -1  13   9          0.24          0.06         5.04 o
   0  13   9         12.20          9.15         5.98 o
   1  13   9          0.26          6.14         5.16 o
   2  13   9         23.35         16.26         8.96 o
   3  13   9          9.66          0.66         7.96 o
   4  13   9          9.64         -1.33         8.30 o
  -3  14   9         14.86         10.95         7.30 o
  -2  14   9         39.23         46.05         8.28 o
  -1  14   9         27.54         17.44        17.75 o
   0  14   9          5.41         18.73         7.26 o
   1  14   9         27.52         31.50        12.61 o
   2  14   9         40.85         40.48        12.28 o
   3  14   9         15.05         20.91        11.28 o
   0  15   9          0.11         -2.34        14.77 o
   0   0  10        306.11        324.27         8.96 o
   1   0  10         60.51         57.61         4.70 o
   2   0  10         39.26         44.13         7.63 o
   3   0  10          5.53          2.21         1.78 o
   4   0  10         60.19         65.27         5.10 o
   5   0  10         68.50         58.14         5.55 o
   6   0  10        141.13        144.70        10.56 o
   7   0  10         11.44         15.37         5.50 o
   8   0  10         12.07          5.64         7.63 o
  -8   1  10         19.25         30.86        10.29 o
  -7   1  10         15.12         14.69         5.34 o
  -6   1  10         48.82         44.84         4.88 o
  -5   1  10         35.00         30.07         5.98 o
  -4   1  10          3.50          5.81         3.75 o
  -3   1  10         12.72         19.45         2.03 o
  -2   1  10        233.86        231.38         9.79 o
  -1   1  10        377.34        368.17         9.33 o
   0   1  10         88.26         88.60         3.41 o
   1   1  10        370.77        376.86        12.09 o
   2   1  10        233.81        234.56         5.99 o
   3   1  10         13.45          9.49         4.15 o
   4   1  10          4.92          1.36         2.13 o
   5   1  10         35.78         40.45        10.94 o
   6   1  10         48.26         44.68         5.52 o
   7   1  10         14.73         11.07         5.31 o
  -8   2  10          1.02         16.26         8.63 o
  -7   2  10         29.99         18.95         6.28 o
  -6   2  10          1.41         -0.84         3.41 o
  -5   2  10         17.87         20.64         4.28 o
  -4   2  10          5.44          2.28         2.63 o
  -3   2  10         66.83         67.63         4.27 o
  -2   2  10        424.53        467.79        13.24 o
  -1   2  10       1559.31       1601.02        26.00 o
   0   2  10        555.51        553.59        13.59 o
   1   2  10       1567.31       1631.74        31.85 o
   2   2  10        413.12        453.67        10.65 o
   3   2  10         64.00         68.74         7.97 o
   4   2  10          4.82          4.97         2.29 o
   5   2  10         18.83         18.68         3.76 o
   6   2  10          1.85         -1.89         3.02 o
   7   2  10         29.60         28.84         6.30 o
  -8   3  10          5.45          7.63         8.63 o
  -7   3  10          2.83          0.69         5.01 o
  -6   3  10          5.65          8.73         3.90 o
  -5   3  10         61.68         65.81         7.17 o
  -4   3  10        324.08        347.64        18.90 o
  -3   3  10         36.01         39.92         3.63 o
  -2   3  10         72.96         75.80         3.64 o
  -1   3  10         90.28         84.61         2.98 o
   0   3  10        319.29        375.19         8.63 o
   1   3  10         91.13         82.59         6.74 o
   2   3  10         73.65         74.53         4.31 o
   3   3  10         33.53         31.92         4.86 o
   4   3  10        329.16        345.54        15.98 o
   5   3  10         60.68         68.37         6.93 o
   6   3  10          6.00          8.20         3.94 o
   7   3  10          2.94         15.32         5.75 o
  -7   4  10         40.91         44.00         8.17 o
  -6   4  10         26.19         21.36         4.82 o
  -5   4  10         79.33         63.97         6.61 o
  -4   4  10          6.32          3.61         2.91 o
  -3   4  10          2.99          7.34         2.34 o
  -2   4  10        378.30        392.28         9.83 o
  -1   4  10        193.96        204.94         4.38 o
   0   4  10          3.99          5.22         1.40 o
   1   4  10        180.00        180.75         7.13 o
   2   4  10        381.08        401.57        10.07 o
   3   4  10          2.99          5.31         1.82 o
   4   4  10          5.85          8.50         5.11 o
   5   4  10         76.48         77.75        10.62 o
   6   4  10         26.95         29.11         5.17 o
   7   4  10         39.60         66.46         8.77 o
  -7   5  10          7.61         15.26         8.96 o
  -6   5  10         22.16         22.79         7.87 o
  -5   5  10        103.74        101.52        12.59 o
  -4   5  10         13.03          8.65         3.30 o
  -3   5  10         92.76        101.27         5.75 o
  -2   5  10         54.18         59.76         3.28 o
  -1   5  10        178.22        167.86         7.66 o
   0   5  10         51.77         62.24         5.97 o
   1   5  10        176.55        166.46        10.45 o
   2   5  10         51.67         54.08         5.74 o
   3   5  10         93.23         89.09         5.08 o
   4   5  10         12.56         -0.60         3.35 o
   5   5  10        102.35         91.55         8.61 o
   6   5  10         22.63         20.57         4.82 o
   7   5  10          7.60          7.18         5.74 o
  -7   6  10          9.97          8.96         8.63 o
  -6   6  10         55.23         49.34         8.50 o
  -5   6  10          8.63          2.31         3.52 o
  -4   6  10         76.18         74.36         7.35 o
  -3   6  10         74.88         82.19         6.26 o
  -2   6  10         20.27         23.42         2.64 o
  -1   6  10        432.41        434.06        10.06 o
   0   6  10         61.35         63.78         6.47 o
   1   6  10        443.45        451.58        24.22 o
   2   6  10         21.43         28.59         9.46 o
   3   6  10         73.43         76.98        11.95 o
   4   6  10         76.33         72.56         4.97 o
   5   6  10          9.50         14.01         7.47 o
   6   6  10         53.78         64.94         8.41 o
   7   6  10         10.74         18.25         8.63 o
  -7   7  10          2.78          9.95         8.30 o
  -6   7  10         13.58          7.80         5.16 o
  -5   7  10          5.41         15.26         4.40 o
  -4   7  10         73.69         74.23         6.77 o
  -3   7  10        159.15        160.96        10.91 o
  -2   7  10         10.61          7.39         5.61 o
  -1   7  10        258.37        242.17        11.20 o
   0   7  10         64.17         78.01         7.51 o
   1   7  10        257.82        293.01        17.92 o
   2   7  10         12.44         18.91         6.64 o
   3   7  10        163.75        162.60        17.26 o
   4   7  10         77.47         55.08        11.61 o
   5   7  10          4.80          9.77         4.86 o
   6   7  10         13.79         12.37         7.80 o
  -6   8  10          1.93          1.99         7.30 o
  -5   8  10          6.67          7.13         4.93 o
  -4   8  10          2.79          2.99         5.64 o
  -3   8  10         18.00         16.26         6.64 o
  -2   8  10         11.18         10.67         3.92 o
  -1   8  10         42.10         43.99         6.09 o
   0   8  10        472.59        434.28        17.00 o
   1   8  10         40.09         42.14         8.96 o
   2   8  10          9.81          6.30         5.97 o
   3   8  10         19.15         11.95         7.30 o
   4   8  10          3.12         -0.66         5.64 o
   5   8  10          6.82          6.30         4.93 o
   6   8  10          2.23          5.54         5.48 o
  -6   9  10          6.02         11.61         8.96 o
  -5   9  10         13.83         16.26         8.30 o
  -4   9  10         67.08         56.74        11.28 o
  -3   9  10         63.21         60.42         5.68 o
  -2   9  10        405.84        403.98        15.79 o
  -1   9  10        156.61        152.74        11.05 o
   0   9  10         54.68         48.96         7.03 o
   1   9  10        153.08        140.03        15.60 o
   2   9  10        407.32        419.43        25.55 o
   3   9  10         63.26         66.37        11.95 o
   4   9  10         67.43         64.04        12.61 o
   5   9  10         14.13          6.64         7.96 o
   6   9  10          5.75          2.51         6.09 o
  -6  10  10         26.93         22.23        10.29 o
  -5  10  10          5.45         18.91         8.96 o
  -4  10  10          0.09          5.64         6.64 o
  -3  10  10         65.65         67.82         6.80 o
  -2  10  10         23.22         17.38         5.16 o
  -1  10  10         92.17        101.50         9.45 o
   0  10  10          1.02          2.54         4.65 o
   1  10  10         92.11        100.19        10.29 o
   2  10  10         23.30         34.84         9.29 o
   3  10  10         64.03         77.32        13.61 o
   4  10  10          0.11          5.64         6.97 o
   5  10  10          5.69          4.65         7.96 o
   6  10  10         27.05         50.44        13.61 o
  -5  11  10          9.77         20.57         9.62 o
  -4  11  10         54.28         42.14        11.28 o
  -3  11  10         11.67          9.62         5.64 o
  -2  11  10         12.58         21.38         5.57 o
  -1  11  10         48.11         34.91         7.96 o
   0  11  10          4.71          8.94         4.91 o
   1  11  10         46.71         36.62         6.92 o
   2  11  10         11.38          6.30         6.97 o
   3  11  10         11.01         22.90         9.62 o
   4  11  10         54.53         72.01        14.60 o
   5  11  10          9.42         11.61         9.29 o
  -2  12  10         55.28         67.02         8.77 o
  -1  12  10          8.94          7.29         5.38 o
   0  12  10         23.10         20.65         6.68 o
   1  12  10         10.05         10.74         5.66 o
   2  12  10         54.36         51.10        11.95 o
   3  12  10         22.29         33.51        10.95 o
   4  12  10          7.36          4.65         7.63 o
  -3  13  10         12.35         15.26         6.97 o
  -2  13  10          0.40          4.31         6.64 o
  -1  13  10         23.49         25.30        12.61 o
   0  13  10         40.23         39.95         8.27 o
   1  13  10         24.58         25.66         7.13 o
   2  13  10          0.54          7.96         8.30 o
   3  13  10         11.88          5.97         7.96 o
  -2  14  10          2.55         -3.32         7.30 o
  -1  14  10         63.45         73.75        10.25 o
   0  14  10          0.40         -7.91         5.28 o
   1  14  10         63.83         89.49        11.60 o
   2  14  10          2.63         -5.64         7.30 o
   1   0  11        202.13        192.47         6.33 o
   2   0  11        401.50        447.64        22.90 o
   3   0  11          0.00          0.65         1.55 o
   4   0  11        672.57        714.99        25.94 o
   5   0  11          0.68         -1.79         2.57 o
   6   0  11         14.24         12.60         3.95 o
   7   0  11         28.21         24.22         9.95 o
   8   0  11          7.45         13.61         9.62 o
  -8   1  11          9.31         13.94         8.96 o
  -7   1  11          3.33          3.32         6.64 o
  -6   1  11         47.70         47.83         4.85 o
  -5   1  11         65.48         69.98         5.29 o
  -4   1  11        200.97        197.97         7.27 o
  -3   1  11         33.30         36.37         3.08 o
  -2   1  11         83.22         71.07        10.62 o
  -1   1  11        319.16        314.96         8.44 o
   0   1  11         61.08         61.92         2.98 o
   1   1  11        320.91        291.89        32.10 o
   2   1  11         80.97         79.70         3.42 o
   3   1  11         35.60         36.81         7.63 o
   4   1  11        200.20        193.53         7.84 o
   5   1  11         64.97         65.63         5.86 o
   6   1  11         45.87         54.49         5.96 o
   7   1  11          3.39          0.00         7.30 o
  -8   2  11          5.17         -4.65         6.97 o
  -7   2  11          1.35          3.32         6.97 o
  -6   2  11         43.74         46.98         6.23 o
  -5   2  11         18.37         11.26         3.84 o
  -4   2  11        228.31        230.18         9.89 o
  -3   2  11        302.41        293.04         9.82 o
  -2   2  11         26.96         25.80         4.15 o
  -1   2  11        296.32        295.27         8.36 o
   0   2  11        637.21        637.97        15.44 o
   1   2  11        290.21        294.48        10.12 o
   2   2  11         29.01         30.25         2.68 o
   3   2  11        304.03        288.21         8.53 o
   4   2  11        219.62        222.70         9.94 o
   5   2  11         17.99         23.39         4.05 o
   6   2  11         44.64         50.18         5.96 o
   7   2  11          1.20          2.32         6.97 o
  -7   3  11          4.92          4.98         6.64 o
  -6   3  11         11.14          9.52         4.31 o
  -5   3  11         10.22         10.52         3.82 o
  -4   3  11        124.43        121.92         7.90 o
  -3   3  11        448.48        449.14        11.35 o
  -2   3  11         77.84         72.93         3.45 o
  -1   3  11        347.03        350.44         6.75 o
   0   3  11        376.28        394.82        11.40 o
   1   3  11        349.97        362.59        13.90 o
   2   3  11         79.00         76.56         4.53 o
   3   3  11        443.05        467.62        15.63 o
   4   3  11        126.05        129.89        13.25 o
   5   3  11         10.37          1.84         3.50 o
   6   3  11         11.28          4.71         3.70 o
   7   3  11          5.00         -1.00         6.97 o
  -7   4  11         17.60         14.27         8.30 o
  -6   4  11         13.84         13.55         4.51 o
  -5   4  11         50.01         58.40         6.28 o
  -4   4  11        120.19        140.24         8.48 o
  -3   4  11        130.80        146.94         9.00 o
  -2   4  11          2.04          1.18         1.13 o
  -1   4  11        467.00        491.70        10.39 o
   0   4  11          4.48          4.29         2.35 o
   1   4  11        472.49        502.78        13.34 o
   2   4  11          1.80          0.41         1.24 o
   3   4  11        126.68        138.41         4.46 o
   4   4  11        122.62        103.11         8.96 o
   5   4  11         49.91         57.41         6.70 o
   6   4  11         13.56          7.48         3.98 o
   7   4  11         17.73          3.65         8.96 o
  -7   5  11          7.82         15.26         8.63 o
  -6   5  11         54.81         54.61         6.98 o
  -5   5  11         52.71         53.42         6.88 o
  -4   5  11         13.89         14.26         3.74 o
  -3   5  11         51.14         49.21         4.58 o
  -2   5  11         22.16         22.21         2.39 o
  -1   5  11        353.74        357.05         7.64 o
   0   5  11          2.87          2.09         1.60 o
   1   5  11        345.14        353.15        15.70 o
   2   5  11         23.90         25.68         3.42 o
   3   5  11         53.45         54.33         7.61 o
   4   5  11         12.93         10.87         3.97 o
   5   5  11         53.27         49.07         6.85 o
   6   5  11         54.17         50.32         6.86 o
   7   5  11          8.38          5.97         9.29 o
  -7   6  11         14.91          7.96         8.63 o
  -6   6  11         19.57         30.30         5.74 o
  -5   6  11         53.54         62.54         6.89 o
  -4   6  11        109.22        103.91         7.91 o
  -3   6  11        107.56        106.32        10.67 o
  -2   6  11         13.77         18.41         2.43 o
  -1   6  11          2.97          0.43         2.32 o
   0   6  11         74.61         75.99         9.62 o
   1   6  11          2.42          5.31         4.65 o
   2   6  11         13.61          1.00         4.98 o
   3   6  11        108.37        108.98         8.16 o
   4   6  11        110.01         94.00         6.29 o
   5   6  11         54.94         66.82         7.89 o
   6   6  11         20.41         13.86         5.62 o
   7   6  11         14.59         -4.31         7.30 o
  -7   7  11         15.72          6.97         8.63 o
  -6   7  11         36.55         38.98         6.30 o
  -5   7  11         10.73          8.58         4.16 o
  -4   7  11         12.79         12.60         4.21 o
  -3   7  11          5.55          7.48         3.97 o
  -2   7  11        193.41        204.05         8.22 o
  -1   7  11         62.13         66.76        18.42 o
   0   7  11        234.57        230.27        11.67 o
   1   7  11         59.60         54.75         9.62 o
   2   7  11        198.35        207.73        18.91 o
   3   7  11          6.25          5.97         6.30 o
   4   7  11         12.75         10.62         5.97 o
   5   7  11         10.96          8.79         4.81 o
   6   7  11         37.91         33.51        10.95 o
   7   7  11         15.79         29.20        12.28 o
  -6   8  11         51.41         39.03         8.13 o
  -5   8  11          2.42          9.95         5.16 o
  -4   8  11         65.22         62.55         8.45 o
  -3   8  11         10.72          7.63         6.30 o
  -2   8  11         33.03         28.63         4.07 o
  -1   8  11        417.54        390.49        15.73 o
   0   8  11          8.76         12.11         4.62 o
   1   8  11        421.72        388.57        22.90 o
   2   8  11         31.15         15.93         7.30 o
   3   8  11         11.32         16.59         7.30 o
   4   8  11         63.54         76.32        13.61 o
   5   8  11          2.38          0.85         4.81 o
   6   8  11         51.18         46.46        12.94 o
  -6   9  11         20.58         33.51        10.95 o
  -5   9  11          0.05         -2.33         4.81 o
  -4   9  11         11.34         11.28         7.63 o
  -3   9  11         71.07         71.73        10.78 o
  -2   9  11        438.93        434.90        16.42 o
  -1   9  11         26.29         21.90         8.63 o
   0   9  11         16.00         17.48         5.24 o
   1   9  11         26.75         53.76         9.95 o
   2   9  11        437.24        442.66        26.88 o
   3   9  11         69.85         52.10        11.61 o
   4   9  11         11.46          3.98         6.64 o
   5   9  11          0.07         -7.96         5.31 o
   6   9  11         19.72         34.51        12.28 o
  -5  10  11         15.83         -3.32         7.30 o
  -4  10  11          9.41         10.62         8.30 o
  -3  10  11         46.12         42.25         5.46 o
  -2  10  11        130.61        128.10        24.56 o
  -1  10  11        208.34        200.69        13.51 o
   0  10  11          8.93          3.46         4.30 o
   1  10  11        206.65        241.57        21.90 o
   2  10  11        129.77        126.10        16.59 o
   3  10  11         46.70         36.83        10.95 o
   4  10  11          9.35         10.95         8.63 o
   5  10  11         16.30         10.29         8.96 o
  -5  11  11          1.60          3.65         8.63 o
  -4  11  11          5.42         -0.33         7.30 o
  -3  11  11          9.75         17.92         5.97 o
  -2  11  11         19.48          9.95         6.30 o
  -1  11  11         89.41         83.87         9.82 o
   0  11  11        162.23        184.27        23.89 o
   1  11  11         88.14        133.40        16.59 o
   2  11  11         18.04         29.20         9.95 o
   3  11  11         10.16          2.65         6.97 o
   4  11  11          5.57          0.66         7.96 o
   5  11  11          1.64         -3.32         8.30 o
  -3  12  11         36.32         46.46         7.96 o
  -2  12  11         20.77         13.61         6.97 o
  -1  12  11         49.51         49.78        10.78 o
   0  12  11         25.53         39.79        10.78 o
   1  12  11         49.14         54.42        12.28 o
   2  12  11         21.51         32.19        10.29 o
   3  12  11         34.87         32.19        10.62 o
   4  12  11         14.85         12.28        10.29 o
  -3  13  11          1.48         -0.66         5.64 o
  -2  13  11          3.46          6.30         6.64 o
  -1  13  11         16.99         14.37         6.68 o
   0  13  11          2.07          6.34         9.79 o
   1  13  11         15.78          8.30         7.96 o
   2  13  11          3.20          6.97         8.30 o
   3  13  11          1.49          4.31         8.63 o
  -1  14  11          2.19          1.00         8.79 o
   0  14  11          3.37          1.66         6.10 o
   1  14  11          2.33         -1.66         7.63 o
   0   0  12        334.07        363.69        17.92 o
   1   0  12         16.72         13.28         3.64 o
   2   0  12        516.14        517.77        28.70 o
   3   0  12        587.57        613.22        30.20 o
   4   0  12        459.92        466.26        13.12 o
   5   0  12          0.57         -5.60         8.13 o
   6   0  12          4.04          4.55         6.47 o
   7   0  12         15.06          8.91         5.64 o
  -7   1  12          0.17         -2.25         4.77 o
  -6   1  12         35.36         48.09         6.42 o
  -5   1  12          8.54         11.64         3.85 o
  -4   1  12        169.39        172.97         6.90 o
  -3   1  12         64.69         57.69        12.78 o
  -2   1  12          9.66         10.98         3.35 o
  -1   1  12        201.64        201.45         6.53 o
   0   1  12          7.33          8.92         2.11 o
   1   1  12        198.36        174.55        19.00 o
   2   1  12          9.40          9.14         1.84 o
   3   1  12         62.79         32.52         7.96 o
   4   1  12        166.72        155.46         8.37 o
   5   1  12          8.17         13.27         7.30 o
   6   1  12         36.60         31.65         7.30 o
   7   1  12          0.08          4.98         8.63 o
  -7   2  12          3.60         -5.31         6.64 o
  -6   2  12          1.40          6.12         3.96 o
  -5   2  12          4.80         12.50         4.15 o
  -4   2  12        241.03        242.07        10.25 o
  -3   2  12        244.32        228.08         9.27 o
  -2   2  12        216.30        218.64        10.11 o
  -1   2  12         70.69         67.00         4.24 o
   0   2  12          2.65          3.15         2.31 o
   1   2  12         69.61         73.91         4.89 o
   2   2  12        213.87        216.92         6.79 o
   3   2  12        249.25        239.81        11.15 o
   4   2  12        234.03        243.67         8.47 o
   5   2  12          5.16          3.57         9.13 o
   6   2  12          1.29         -6.15         4.10 o
   7   2  12          3.68          0.00         6.64 o
  -7   3  12         16.36          1.99         7.96 o
  -6   3  12         35.00         37.17         5.90 o
  -5   3  12          3.19          5.29         4.77 o
  -4   3  12        118.13        121.96         8.29 o
  -3   3  12        324.15        323.95        15.19 o
  -2   3  12         79.84         81.72         3.93 o
  -1   3  12         73.75         73.29         3.93 o
   0   3  12         24.69         28.37         4.65 o
   1   3  12         72.85         70.11         6.67 o
   2   3  12         80.06         75.98         6.42 o
   3   3  12        324.37        319.03        12.76 o
   4   3  12        120.12        122.48         7.84 o
   5   3  12          3.26          2.97         3.62 o
   6   3  12         34.03         21.92         7.30 o
   7   3  12         16.73         22.23         9.95 o
  -7   4  12          2.76         -3.65         6.64 o
  -6   4  12          5.06          4.88         4.18 o
  -5   4  12         48.99         45.46         5.87 o
  -4   4  12        153.38        146.62         8.91 o
  -3   4  12        212.52        209.72         8.98 o
  -2   4  12         27.36         28.33         1.94 o
  -1   4  12        134.05        140.00         3.92 o
   0   4  12         17.34         21.42         4.74 o
   1   4  12        135.95        143.49         7.16 o
   2   4  12         24.72         22.87         2.73 o
   3   4  12        208.99        200.09         7.67 o
   4   4  12        161.05        147.55        22.56 o
   5   4  12         49.46         48.24         6.37 o
   6   4  12          5.28          3.65         4.93 o
   7   4  12          2.69          3.98         7.96 o
  -7   5  12         12.19         27.21        10.95 o
  -6   5  12         28.84         18.88         7.26 o
  -5   5  12         30.99         32.29         5.34 o
  -4   5  12         39.04         33.76         4.95 o
  -3   5  12        162.07        146.79         8.48 o
  -2   5  12         43.02         47.05         3.11 o
  -1   5  12         45.18         50.00         3.11 o
   0   5  12         25.80         32.89         3.21 o
   1   5  12         45.89         44.89         5.48 o
   2   5  12         43.03         46.33         5.50 o
   3   5  12        163.69        165.13         8.44 o
   4   5  12         38.82         32.52         9.29 o
   5   5  12         32.16         32.18         5.89 o
   6   5  12         29.20         13.27         8.63 o
   7   5  12         12.18         32.52        11.61 o
  -7   6  12          0.16         -4.98         7.63 o
  -6   6  12          4.96          0.14         4.09 o
  -5   6  12         11.44         11.99         4.31 o
  -4   6  12        198.18        199.54        12.70 o
  -3   6  12        106.26        101.40         7.25 o
  -2   6  12        157.39        158.13         7.38 o
  -1   6  12          3.76          3.11         2.60 o
   0   6  12          0.44         -0.38         2.93 o
   1   6  12          4.25          5.82         4.65 o
   2   6  12        154.67        161.79        10.52 o
   3   6  12        109.50         98.06         9.79 o
   4   6  12        195.57        185.88         7.92 o
   5   6  12         11.26         10.29         7.63 o
   6   6  12          4.69          8.30         7.96 o
   7   6  12          0.18          1.66         7.96 o
  -6   7  12         12.19          9.49         4.70 o
  -5   7  12         34.97         33.01         5.78 o
  -4   7  12         60.41         52.23         8.89 o
  -3   7  12         16.37         14.05         3.85 o
  -2   7  12         40.86         47.04         4.74 o
  -1   7  12         58.90         56.64        12.11 o
   0   7  12        580.00        609.24        28.54 o
   1   7  12         55.21         67.36        10.62 o
   2   7  12         40.51         47.45         9.95 o
   3   7  12         16.08         15.62         4.38 o
   4   7  12         60.56         62.06         7.63 o
   5   7  12         34.82         26.88         9.29 o
   6   7  12         11.54          7.63         8.96 o
  -6   8  12          2.84         -0.50         5.48 o
  -5   8  12         27.01         41.47         7.97 o
  -4   8  12          1.57         -0.93         4.06 o
  -3   8  12        193.92        202.09        18.25 o
  -2   8  12         26.61         34.78         4.42 o
  -1   8  12         37.68         56.01         6.90 o
   0   8  12         25.91         24.89         7.63 o
   1   8  12         39.50         42.14         9.29 o
   2   8  12         25.56         12.94         7.30 o
   3   8  12        188.45        160.27        18.25 o
   4   8  12          1.31          4.78         3.87 o
   5   8  12         28.30         38.16        11.61 o
   6   8  12          2.93         -1.00         8.30 o
  -6   9  12         10.16         17.92        10.95 o
  -5   9  12         14.66         20.85         7.80 o
  -4   9  12         10.93         13.46         7.96 o
  -3   9  12          9.49          9.62         7.30 o
  -2   9  12         19.39         19.25         5.97 o
  -1   9  12        100.47         98.60         9.21 o
   0   9  12         25.07         26.24        13.61 o
   1   9  12        100.59        105.52        13.94 o
   2   9  12         19.39         31.86         9.29 o
   3   9  12          9.07          7.30         6.97 o
   4   9  12         10.41         11.61         7.96 o
   5   9  12         14.96         29.44         5.81 o
   6   9  12         10.47         33.85        12.28 o
  -5  10  12          3.59          9.81         5.72 o
  -4  10  12          5.69          4.98         7.30 o
  -3  10  12         13.13         11.45         3.83 o
  -2  10  12         12.97          7.30         5.64 o
  -1  10  12        129.38        116.75        10.53 o
   0  10  12          4.35          3.29         6.97 o
   1  10  12        129.71        142.36        16.59 o
   2  10  12         13.79          8.30         7.30 o
   3  10  12         14.84         28.54         9.95 o
   4  10  12          5.88         18.58         9.62 o
   5  10  12          3.11          7.21         4.61 o
  -4  11  12          1.48         -4.31         7.30 o
  -3  11  12         26.66         32.85         6.64 o
  -2  11  12         34.25         33.85         8.30 o
  -1  11  12          8.92         12.15         5.62 o
   0  11  12          1.69          3.58         5.81 o
   1  11  12          8.90         22.23         8.63 o
   2  11  12         34.45         41.48        11.28 o
   3  11  12         27.23         27.54        10.62 o
   4  11  12          1.48          4.98         8.30 o
  -3  12  12          8.48         10.95         5.64 o
  -2  12  12          8.31         15.26         7.30 o
  -1  12  12         23.54         19.70         6.56 o
   0  12  12          6.16          7.30         7.80 o
   1  12  12         22.94         17.26         8.30 o
   2  12  12          7.99         10.62         8.96 o
   3  12  12          8.08         -7.63         7.63 o
   4  12  12         14.41         10.95         9.62 o
  -2  13  12          1.44          3.98         6.97 o
  -1  13  12          5.43         -0.20         5.74 o
   0  13  12         86.65         82.02        10.91 o
   1  13  12          5.65         14.93         8.96 o
   2  13  12          1.68         12.28         9.29 o
   1   0  13          0.49          0.70         1.36 o
   2   0  13         23.14         27.88         2.30 o
   3   0  13        676.60        718.75        34.18 o
   4   0  13        508.55        513.56        52.26 o
   5   0  13         27.03         36.84        13.77 o
   6   0  13         32.85         22.39         6.47 o
   7   0  13         16.67         23.18         6.90 o
  -7   1  13          3.96         10.49         6.09 o
  -6   1  13         17.56         17.98         6.51 o
  -5   1  13        100.46         85.59         7.70 o
  -4   1  13         48.13         57.70         6.17 o
  -3   1  13        142.63        134.45        12.61 o
  -2   1  13         15.12         17.84         3.97 o
  -1   1  13         35.01         34.18         3.28 o
   0   1  13          8.44          5.57         2.72 o
   1   1  13         35.27         33.68         3.46 o
   2   1  13         13.98         16.24         2.27 o
   3   1  13        139.16        135.06        15.26 o
   4   1  13         47.85         62.05        11.61 o
   5   1  13         98.37        101.76        11.61 o
   6   1  13         17.49         15.52         6.45 o
   7   1  13          3.75         -5.97         7.63 o
  -7   2  13         13.17         29.71        11.12 o
  -6   2  13         13.23         18.40         4.82 o
  -5   2  13          6.46          0.68         5.09 o
  -4   2  13         78.74         86.64         8.67 o
  -3   2  13        387.15        362.94        12.28 o
  -2   2  13         73.10         84.81         7.09 o
  -1   2  13        119.87        125.80         8.36 o
   0   2  13        346.53        343.73        10.77 o
   1   2  13        122.70        121.96         6.18 o
   2   2  13         74.65         74.21         6.54 o
   3   2  13        380.02        352.40        22.56 o
   4   2  13         77.43         85.61        13.27 o
   5   2  13          6.40          4.94         4.81 o
   6   2  13         13.03         -0.46         6.30 o
   7   2  13         12.77         15.60         9.95 o
  -7   3  13         16.72         11.95         8.96 o
  -6   3  13          7.61          7.14         6.14 o
  -5   3  13         31.17         25.24         5.00 o
  -4   3  13        124.79        130.12         8.73 o
  -3   3  13        815.16        778.74        33.30 o
  -2   3  13         23.52         23.30         3.85 o
  -1   3  13         41.02         41.76         2.74 o
   0   3  13          0.95         -0.88         2.27 o
   1   3  13         38.77         38.71         4.15 o
   2   3  13         22.62         19.99         2.85 o
   3   3  13        819.38        768.52        36.50 o
   4   3  13        125.87        132.07        16.26 o
   5   3  13         29.54         23.56         8.96 o
   6   3  13          7.66          4.31         7.30 o
   7   3  13         17.33         24.22        10.95 o
  -7   4  13         10.91          6.64         7.96 o
  -6   4  13          0.04         -4.65         3.10 o
  -5   4  13         13.40         21.32         4.76 o
  -4   4  13         68.24         71.64         6.62 o
  -3   4  13        160.02        155.80         8.85 o
  -2   4  13        105.81        103.65         4.47 o
  -1   4  13         21.02         17.92         2.18 o
   0   4  13          7.85          3.56         3.16 o
   1   4  13         20.87         21.62         4.30 o
   2   4  13        107.25        109.11         5.37 o
   3   4  13        163.90        168.08         6.37 o
   4   4  13         68.91         55.08        11.61 o
   5   4  13         14.00         15.60         8.30 o
   6   4  13          0.07          1.66         7.30 o
   7   4  13         10.82         11.61         9.95 o
  -7   5  13         14.82         22.90        10.29 o
  -6   5  13         11.67         14.10         5.11 o
  -5   5  13         10.43          8.10         3.89 o
  -4   5  13         20.75         20.44         6.38 o
  -3   5  13        149.56        133.02         8.22 o
  -2   5  13         27.27         28.91         2.79 o
  -1   5  13         54.38         52.14         3.77 o
   0   5  13         63.10         70.10         6.20 o
   1   5  13         56.09         48.34         5.95 o
   2   5  13         26.37         30.31         6.80 o
   3   5  13        150.56        139.25         7.85 o
   4   5  13         18.66         15.26         8.63 o
   5   5  13         11.16          9.29         7.96 o
   6   5  13         11.07         20.91        10.29 o
   7   5  13         14.55          9.62         9.95 o
  -6   6  13         14.97          9.90         4.83 o
  -5   6  13          4.32          7.77         4.18 o
  -4   6  13         42.26         42.60         6.07 o
  -3   6  13         31.03         23.85         4.28 o
  -2   6  13         82.15         89.48         4.50 o
  -1   6  13         34.57         29.22         3.65 o
   0   6  13         92.56         95.40         8.31 o
   1   6  13         32.76         29.68         5.15 o
   2   6  13         82.41         76.08         9.79 o
   3   6  13         31.87         28.21         4.91 o
   4   6  13         42.97         48.12        11.28 o
   5   6  13          4.62          2.65         6.64 o
   6   6  13         14.55         16.26         9.62 o
  -6   7  13          0.31         -1.47         6.29 o
  -5   7  13         18.39         14.90         6.09 o
  -4   7  13         49.49         45.99         5.99 o
  -3   7  13          7.83         12.28         3.83 o
  -2   7  13         36.65         38.45         3.93 o
  -1   7  13          3.96          3.67         3.03 o
   0   7  13          9.15         14.32         4.54 o
   1   7  13          4.43          7.49         4.10 o
   2   7  13         36.71         41.52        15.43 o
   3   7  13          7.56         13.07         4.38 o
   4   7  13         48.61         60.33         5.69 o
   5   7  13         18.63         33.51        10.29 o
   6   7  13          0.44         -6.97         7.63 o
  -6   8  13          2.76          2.21         5.72 o
  -5   8  13          6.96          4.65         4.93 o
  -4   8  13         12.29         15.51         5.57 o
  -3   8  13          0.26          5.38         4.44 o
  -2   8  13         67.89         70.34         6.81 o
  -1   8  13         39.38         42.30         9.29 o
   0   8  13         17.01          2.32         6.30 o
   1   8  13         42.48         50.77        10.62 o
   2   8  13         64.99         78.98        12.61 o
   3   8  13          0.31          3.02         4.15 o
   4   8  13         12.00         11.66         6.30 o
   5   8  13          6.67         14.27         9.29 o
   6   8  13          2.78         -1.99         7.96 o
  -5   9  13         15.22         19.55         6.76 o
  -4   9  13          0.60          0.21         4.81 o
  -3   9  13         51.58         51.40         7.86 o
  -2   9  13         12.37          9.95         5.31 o
  -1   9  13         14.21         11.15         4.94 o
   0   9  13         11.55         17.59         7.63 o
   1   9  13         14.07         18.91         7.63 o
   2   9  13         12.23         15.60         7.63 o
   3   9  13         51.81         42.81        11.61 o
   4   9  13          0.65         -2.47         4.11 o
   5   9  13         15.15         15.93         8.96 o
  -5  10  13          2.27         -7.06         5.04 o
  -4  10  13          9.95          3.35         5.34 o
  -2  10  13          4.32         -0.33         4.98 o
  -1  10  13         51.32         73.31        10.12 o
   0  10  13          0.84         -6.97         5.64 o
   1  10  13         51.32         56.41        11.95 o
   2  10  13          4.80          6.97         7.30 o
   3  10  13         56.35         81.63        14.60 o
   4  10  13          9.73         -8.46         5.64 o
   5  10  13          2.20          5.79         4.21 o
  -4  11  13         10.80          4.65         8.96 o
  -3  11  13          8.27          7.30         4.31 o
  -2  11  13          2.98          1.00         5.64 o
  -1  11  13          0.22          3.77         5.34 o
   0  11  13          0.75          2.65         7.30 o
   1  11  13          0.27          0.66         6.64 o
   2  11  13          3.18         -4.31         6.30 o
   3  11  13          8.61          3.98         8.63 o
   4  11  13         10.41         27.54        11.28 o
  -3  12  13          1.28         -2.99         4.65 o
  -2  12  13          4.60          2.32         5.97 o
  -1  12  13         15.56         28.54        10.29 o
   0  12  13          1.83         -1.16         4.93 o
   1  12  13         16.36          6.97         8.63 o
   2  12  13          5.04         -4.98         6.97 o
   3  12  13          1.04          2.32         8.30 o
  -2  13  13         14.97         21.24         8.30 o
  -1  13  13          1.65         -5.31         7.30 o
   0  13  13         45.38         55.27        22.40 o
   1  13  13          1.78          2.32         8.63 o
   2  13  13         15.05         11.95         9.29 o
   0   0  14       1381.36       1355.20        49.44 o
   1   0  14        148.57        151.48         6.25 o
   2   0  14         85.13         90.11         3.68 o
   3   0  14         15.48         19.14         4.62 o
   4   0  14         42.74         31.86         9.29 o
   5   0  14          8.61         10.06         4.11 o
   6   0  14         14.54         16.45         4.76 o
   7   0  14         17.91         17.71         6.79 o
  -7   1  14          0.25         -1.82         5.15 o
  -6   1  14         12.14         17.79         5.12 o
  -5   1  14          8.17         17.39         4.63 o
  -4   1  14         41.94         45.56         6.59 o
  -3   1  14         27.18         12.94         5.64 o
  -2   1  14         93.24         93.06         4.14 o
  -1   1  14         96.11        106.42         5.38 o
   0   1  14          6.65          5.26         5.31 o
   1   1  14         94.80         78.54         5.36 o
   2   1  14         96.45        101.72         7.94 o
   3   1  14         28.48         32.52         8.63 o
   4   1  14         40.69         38.82         9.62 o
   5   1  14          7.90          7.67         5.04 o
   6   1  14         12.17         20.24         6.80 o
   7   1  14          0.25          0.00         7.96 o
  -7   2  14          8.56          5.36         5.90 o
  -6   2  14         12.46         12.50         4.98 o
  -5   2  14          7.53          8.26         3.88 o
  -4   2  14         21.49         11.61         3.92 o
  -3   2  14         81.82         95.79         8.89 o
  -2   2  14         61.53         67.79         6.46 o
  -1   2  14         69.11         69.30        10.16 o
   0   2  14          9.08          7.95         3.05 o
   1   2  14         72.76         74.44         6.52 o
   2   2  14         60.24         58.97         4.14 o
   3   2  14         82.40        101.87        13.61 o
   4   2  14         21.58         22.90         8.30 o
   5   2  14          7.18         10.62         7.30 o
   6   2  14         12.46         24.89         9.95 o
   7   2  14          8.11         23.89         9.95 o
  -7   3  14          0.65         -4.37         5.04 o
  -6   3  14          4.97          7.09         4.32 o
  -5   3  14         27.80         30.31         6.36 o
  -4   3  14        138.99        136.63         8.97 o
  -3   3  14        150.21        152.79         8.80 o
  -2   3  14         32.79         27.51         3.98 o
  -1   3  14        107.63        117.87         6.12 o
   0   3  14         15.75         23.90         4.46 o
   1   3  14        110.28        120.13         8.54 o
   2   3  14         34.18         28.88         4.36 o
   3   3  14        144.39        123.11        15.26 o
   4   3  14        136.96         98.89        14.60 o
   5   3  14         28.13         26.21         9.29 o
   6   3  14          5.00         15.60         9.29 o
   7   3  14          0.64          4.98         8.96 o
  -6   4  14          1.94         -1.10         3.96 o
  -5   4  14         20.01         31.35         5.59 o
  -4   4  14          7.21         13.51         4.21 o
  -3   4  14         12.30         12.09         3.66 o
  -2   4  14         20.10         27.44         5.53 o
  -1   4  14        116.96        118.37         6.56 o
   0   4  14          3.67          1.47         5.97 o
   1   4  14        114.30        115.98         9.13 o
   2   4  14         20.48         18.77         3.98 o
   3   4  14         11.86         13.34         2.72 o
   4   4  14          7.11         13.27         8.30 o
   5   4  14         20.16         13.94         8.63 o
   6   4  14          1.76         -5.97         6.97 o
  -6   5  14          6.84         11.09         6.29 o
  -5   5  14         11.29         17.00         5.03 o
  -4   5  14         22.66         25.00         6.23 o
  -3   5  14        118.20        137.55         8.58 o
  -2   5  14         14.55         15.15         2.10 o
  -1   5  14          4.01          3.78         2.40 o
   0   5  14        315.76        323.41        10.04 o
   1   5  14          3.61          1.90         3.19 o
   2   5  14         14.03          9.99         3.81 o
   3   5  14        123.00        127.03         7.81 o
   4   5  14         22.23         16.59         8.96 o
   5   5  14         11.02         21.57         9.95 o
   6   5  14          6.69          8.63         9.29 o
  -6   6  14          1.40          4.17         4.52 o
  -5   6  14          6.51          2.42         3.95 o
  -4   6  14         17.39         10.65         4.28 o
  -3   6  14         37.45         28.20         4.72 o
  -2   6  14         27.50         37.38         5.46 o
  -1   6  14        124.48        140.03         9.96 o
   0   6  14         13.52         12.80         4.44 o
   1   6  14        128.06        135.06         9.92 o
   2   6  14         26.98         28.43         7.80 o
   3   6  14         38.29         37.77         5.33 o
   4   6  14         17.09          4.98         6.97 o
   5   6  14          6.89         15.93         8.96 o
   6   6  14          1.60         -4.98         7.63 o
  -6   7  14          6.34          5.59         5.75 o
  -5   7  14         10.95          9.15         6.47 o
  -4   7  14         43.52         49.79         7.73 o
  -3   7  14          2.67          5.79         4.57 o
  -2   7  14         10.24          8.84         3.28 o
  -1   7  14         90.91         87.75         8.12 o
   0   7  14        412.57        410.91        16.65 o
   1   7  14         91.58         88.43         9.95 o
   2   7  14          9.94          9.56         4.22 o
   3   7  14          2.42          2.96         6.47 o
   4   7  14         43.24         45.39         7.80 o
   5   7  14         10.98         11.61         8.30 o
   6   7  14          6.11         11.95         9.29 o
  -5   8  14          6.85          4.43         5.72 o
  -4   8  14         18.48         18.35         7.47 o
  -3   8  14         29.98         34.96         6.66 o
  -2   8  14        112.33        114.43         8.53 o
  -1   8  14         21.90         17.71         5.04 o
   0   8  14         86.39         73.82         8.33 o
   1   8  14         20.96         16.69         5.38 o
   2   8  14        115.70        122.85        10.34 o
   3   8  14         29.41         28.02        16.59 o
   4   8  14         18.81         18.47         5.81 o
   5   8  14          6.86         19.25        10.29 o
  -5   9  14          7.12          2.54         5.81 o
  -4   9  14          5.71          1.46         7.63 o
  -3   9  14         23.05         12.47        11.45 o
  -2   9  14         93.33         88.48         8.63 o
  -1   9  14         18.61         13.59         5.48 o
   0   9  14        128.14        112.82        14.27 o
   1   9  14         18.53         30.20         9.29 o
   2   9  14         95.48         99.75        14.43 o
   3   9  14         23.56         12.34         5.34 o
   4   9  14          5.53          3.86         4.27 o
   5   9  14          7.26          3.32         8.63 o
  -4  10  14          0.05          1.58         5.75 o
  -3  10  14          5.04         -3.98         6.64 o
  -2  10  14         49.03         33.51         7.30 o
  -1  10  14          2.93          3.98         6.30 o
   0  10  14         77.04         75.99        12.61 o
   1  10  14          3.04          8.63         7.63 o
   2  10  14         47.10         26.55         9.62 o
   3  10  14          5.05          7.56         5.02 o
   4  10  14          0.06          1.00         4.15 o
  -2  11  14          3.78          3.32         5.64 o
  -1  11  14         24.73         23.23         8.63 o
   0  11  14         44.89         43.80        11.28 o
   1  11  14         24.50         24.56         9.62 o
   2  11  14          3.38         -7.96         6.30 o
   3  11  14          6.35          1.33         6.97 o
  -2  12  14         15.95         16.26         7.63 o
  -1  12  14          7.89         11.61         7.96 o
   0  12  14          9.44         17.92         9.95 o
   1  12  14          7.42          4.31         8.30 o
   2  12  14         15.97         23.56        10.62 o
   1   0  15         98.38         98.19         5.34 o
   2   0  15         53.58         51.76         5.00 o
   3   0  15         66.63         66.03         7.24 o
   4   0  15          1.23          0.23         7.13 o
   5   0  15          6.40          6.05         4.04 o
   6   0  15         14.05         18.87         6.28 o
  -6   1  15         17.35         16.55         6.19 o
  -5   1  15          0.97         -1.53         3.52 o
  -4   1  15         26.38         17.24         4.13 o
  -3   1  15        124.38        132.30         9.96 o
  -2   1  15         48.82         49.14         5.90 o
  -1   1  15         78.31         74.56         7.09 o
   0   1  15          2.37          3.48         3.28 o
   1   1  15         78.26         84.53         5.10 o
   2   1  15         47.89         49.57         3.59 o
   3   1  15        121.19        111.83        14.93 o
   4   1  15         26.32         16.26         8.63 o
   5   1  15          1.16          5.81         4.93 o
   6   1  15         17.73         26.55        10.29 o
  -6   2  15          7.39          8.99         4.72 o
  -5   2  15          5.14          3.10         3.79 o
  -4   2  15         34.86         30.07         5.00 o
  -3   2  15        112.66        111.43        10.54 o
  -2   2  15         25.88         35.33         6.14 o
  -1   2  15          8.05          8.68         2.53 o
   0   2  15         53.45         49.80         5.85 o
   1   2  15          8.62          4.98         3.50 o
   2   2  15         24.68         26.97         4.17 o
   3   2  15        111.59        105.19        14.27 o
   4   2  15         36.21         33.51         9.62 o
   5   2  15          5.28          4.65         7.30 o
   6   2  15          7.41         24.22        10.62 o
  -6   3  15          1.14         -0.21         4.24 o
  -5   3  15         36.02         39.20         5.89 o
  -4   3  15         27.12         22.05         5.99 o
  -3   3  15         21.64         19.90         4.18 o
  -2   3  15         98.66        101.23         9.23 o
  -1   3  15          8.42         13.01         2.83 o
   0   3  15        314.24        345.69        13.84 o
   1   3  15          7.65          6.76         5.97 o
   2   3  15         97.94         91.19         7.12 o
   3   3  15         21.77          5.97         6.64 o
   4   3  15         27.16         26.88         9.62 o
   5   3  15         35.83         37.17        10.95 o
   6   3  15          1.10          3.98         8.30 o
  -6   4  15          1.75          2.50         4.38 o
  -5   4  15         13.76         14.91         4.64 o
  -4   4  15         21.28         18.08         4.59 o
  -3   4  15          1.85         -0.97         3.05 o
  -2   4  15          8.94         10.98         2.09 o
  -1   4  15          1.38          4.20         3.23 o
   0   4  15        420.52        438.20        16.30 o
   1   4  15          1.42          0.17         3.05 o
   2   4  15          9.52          2.64         3.48 o
   3   4  15          1.97         -0.33         5.97 o
   4   4  15         21.70         15.93         7.96 o
   5   4  15         13.36         10.62         8.96 o
   6   4  15          1.78          4.31         8.30 o
  -6   5  15          2.75          5.54         4.87 o
  -5   5  15          1.55          2.76         4.18 o
  -4   5  15          9.59         17.48         4.57 o
  -3   5  15         69.49         74.73         6.68 o
  -2   5  15          2.22          4.16         2.03 o
  -1   5  15         60.18         64.30         5.57 o
   0   5  15        155.20        175.05        11.36 o
   1   5  15         60.07         67.61         7.37 o
   2   5  15          1.78          1.49         5.14 o
   3   5  15         70.96         77.14         6.17 o
   4   5  15          8.76          0.33         6.97 o
   5   5  15          1.58         -1.99         6.97 o
   6   5  15          2.65         13.27         9.95 o
  -6   6  15          7.65          6.54         5.69 o
  -5   6  15         20.29         28.74         5.91 o
  -4   6  15         11.68          4.83         4.15 o
  -3   6  15         35.65         25.08         8.46 o
  -2   6  15         28.90         33.74         4.17 o
  -1   6  15         48.89         47.55         6.19 o
   0   6  15         15.71         21.92        12.61 o
   1   6  15         47.42         51.22        11.78 o
   2   6  15         29.58         30.24         5.81 o
   3   6  15         36.28         26.52         5.31 o
   4   6  15         11.97         16.26         8.63 o
   5   6  15         20.87         21.90         9.62 o
   6   6  15          7.64          9.29         9.29 o
  -5   7  15          4.43          4.40         5.42 o
  -4   7  15          3.99          8.76         5.97 o
  -3   7  15         45.27         50.92         7.60 o
  -2   7  15         10.95          5.32         3.06 o
  -1   7  15         34.73         27.54         6.47 o
   0   7  15          9.85         10.70         4.98 o
   1   7  15         33.94         33.85         6.80 o
   2   7  15         11.51          2.98         4.10 o
   3   7  15         44.74         52.44        12.28 o
   4   7  15          3.83          2.32         7.63 o
   5   7  15          4.38          2.99         7.63 o
  -5   8  15          5.71          5.26         5.75 o
  -4   8  15         16.11         16.94         5.98 o
  -3   8  15         10.22         10.12        12.94 o
  -2   8  15         26.26         29.97         8.46 o
  -1   8  15         96.47         97.67         9.01 o
   0   8  15         27.38         30.38         6.64 o
   1   8  15         98.78        103.25        16.43 o
   2   8  15         25.27         24.70         5.81 o
   3   8  15          9.96          9.45         4.60 o
   4   8  15         16.82         21.49         5.97 o
   5   8  15          5.40          4.31         8.63 o
  -4   9  15          1.73         -2.72         4.91 o
  -3   9  15          2.68          2.50         5.15 o
  -2   9  15         30.16         34.09         5.64 o
  -1   9  15         12.69          9.79         5.16 o
   0   9  15          0.01         -2.61         4.20 o
   1   9  15         13.29         22.06         6.21 o
   2   9  15         30.20         28.45         7.30 o
   3   9  15          2.53         12.37         5.33 o
   4   9  15          1.72         -1.26         3.97 o
  -4  10  15          6.79          0.72         5.72 o
  -3  10  15          8.32         -2.32         6.64 o
  -2  10  15         16.12         15.32         8.79 o
  -1  10  15         93.65        107.73        10.29 o
   0  10  15          7.40          5.31         7.13 o
   1  10  15         91.88         92.12        10.16 o
   2  10  15         16.39         10.12         5.48 o
   3  10  15          8.26          9.40         5.33 o
   4  10  15          7.02         16.03         8.46 o
  -3  11  15         11.56         12.61         8.63 o
  -2  11  15         12.97         16.06         9.62 o
  -1  11  15         31.32         44.47        10.62 o
   0  11  15         75.11         65.70        13.27 o
   1  11  15         30.96         48.78        12.28 o
   2  11  15         12.56         15.26         9.29 o
   3  11  15         11.60          3.48         5.40 o
  -1  12  15         11.77          1.99         8.30 o
   0  12  15          4.23          1.66         7.96 o
   1  12  15         12.22          4.98         8.96 o
   0   0  16         99.55        103.86        11.61 o
   1   0  16          0.37         -0.40         2.94 o
   2   0  16          8.65         13.18         3.46 o
   3   0  16        114.75        126.82        14.27 o
   4   0  16         43.76         39.26         6.79 o
   5   0  16          1.39          0.74         3.80 o
   6   0  16          0.00          2.21         5.34 o
  -6   1  16          6.54          2.25         5.33 o
  -5   1  16          2.68          1.98         3.96 o
  -4   1  16          4.13         -1.00         3.46 o
  -3   1  16        184.19        204.49        16.59 o
  -2   1  16         71.84         75.44         4.07 o
  -1   1  16         67.07         68.65         6.46 o
   0   1  16         15.67         23.78         4.69 o
   1   1  16         66.86         69.23         7.80 o
   2   1  16         71.44         74.90         4.90 o
   3   1  16        182.07        190.80        19.25 o
   4   1  16          4.10          1.33         6.30 o
   5   1  16          2.50          3.54         4.91 o
   6   1  16          6.70          6.63         5.66 o
  -6   2  16          1.60         -5.48         5.01 o
  -5   2  16         25.42         25.98         5.60 o
  -4   2  16         59.49         46.74         6.10 o
  -3   2  16         13.12          5.26         3.53 o
  -2   2  16          7.81          8.49         3.98 o
  -1   2  16         65.69         61.58         6.37 o
   0   2  16         20.69         24.35         4.57 o
   1   2  16         64.27         59.06         6.52 o
   2   2  16          7.57         14.34         3.67 o
   3   2  16         11.91         14.27         7.63 o
   4   2  16         58.03         59.07        11.95 o
   5   2  16         25.43         35.51        10.62 o
   6   2  16          1.76         -3.65         7.30 o
  -6   3  16          3.74         -3.16         5.42 o
  -5   3  16          5.06          6.81         4.29 o
  -4   3  16         58.27         56.11         6.58 o
  -3   3  16         50.77         51.16         5.90 o
  -2   3  16         53.42         63.12         5.60 o
  -1   3  16          1.75          7.60         3.59 o
   0   3  16          0.41         -1.35         3.16 o
   1   3  16          1.69         -1.55         3.26 o
   2   3  16         52.81         55.87        12.78 o
   3   3  16         51.56         44.80        10.62 o
   4   3  16         58.47         42.47        11.28 o
   5   3  16          5.10          1.00         7.63 o
   6   3  16          3.67          6.64         8.30 o
  -6   4  16          9.53         12.44         6.56 o
  -5   4  16          0.59          1.31         4.08 o
  -4   4  16        148.82        133.93         9.39 o
  -3   4  16         12.00         17.48         4.29 o
  -2   4  16         29.37         36.23         4.57 o
  -1   4  16          2.84          1.27         2.79 o
   0   4  16         17.40         22.09         4.93 o
   1   4  16          2.80          0.15         3.35 o
   2   4  16         30.78         34.06         5.09 o
   3   4  16         11.89          1.66         6.30 o
   5   4  16          0.59         -1.33         5.64 o
   6   4  16          9.69         22.56        10.95 o
  -5   5  16         14.30         22.07         5.41 o
  -4   5  16         44.12         40.74         9.45 o
  -3   5  16         33.14         34.12         5.27 o
  -2   5  16          5.89         11.47         3.72 o
  -1   5  16          8.57          8.44         5.31 o
   0   5  16        136.54        149.91        10.66 o
   1   5  16          8.88         12.30         4.38 o
   2   5  16          5.70          6.89         3.81 o
   3   5  16         33.59         35.06         4.53 o
   4   5  16         44.08         36.17        10.95 o
   5   5  16         14.46         19.58         9.95 o
  -5   6  16          8.89         11.44         5.98 o
  -4   6  16          7.70         -0.28         4.81 o
  -3   6  16          5.50          7.63         5.24 o
  -2   6  16         11.02         12.35         3.35 o
  -1   6  16          5.04          2.87         3.82 o
   0   6  16         37.15         25.10         5.62 o
   1   6  16          4.99          1.81         3.82 o
   2   6  16         10.19         17.17         4.94 o
   3   6  16          5.96          6.01         4.65 o
   4   6  16          7.42          0.66         7.30 o
   5   6  16          8.96          4.65         8.30 o
  -5   7  16          9.99          9.39         7.47 o
  -4   7  16         17.87         26.05         6.66 o
  -3   7  16         28.66         19.00         9.13 o
  -2   7  16         51.28         44.57         5.31 o
  -1   7  16         58.53         45.37         6.70 o
   0   7  16         33.86         33.39         6.34 o
   1   7  16         58.15         57.26         7.73 o
   2   7  16         49.96         61.23         7.73 o
   3   7  16         28.22         19.69         4.98 o
   4   7  16         17.82         10.95         9.29 o
   5   7  16          9.67         10.29         9.62 o
  -4   8  16          4.78          3.15         5.40 o
  -3   8  16         31.01         33.72         7.80 o
  -2   8  16         35.42         37.37         6.47 o
  -1   8  16         13.59          8.30         4.69 o
   0   8  16          5.61          4.22         5.48 o
   1   8  16         13.41          9.32         5.15 o
   2   8  16         35.23         30.91         6.22 o
   3   8  16         29.91         31.62         5.95 o
   4   8  16          4.62         11.61         8.96 o
  -4   9  16         10.28          3.24         6.09 o
  -3   9  16          2.92          9.62         7.96 o
  -2   9  16         22.27         20.38         5.81 o
  -1   9  16          2.35          0.10         6.64 o
   0   9  16        120.81        115.93        10.79 o
   1   9  16          2.51          4.48         5.16 o
   2   9  16         22.47         16.61         5.50 o
   3   9  16          3.11          1.96         6.30 o
   4   9  16         10.32          9.92         4.57 o
  -3  10  16         15.35         21.57         8.96 o
  -2  10  16         15.09         14.13         5.02 o
  -1  10  16          6.24          2.44         7.47 o
   0  10  16         21.42         16.44         5.98 o
   1  10  16          6.46         12.64         5.98 o
   2  10  16         15.06          6.11        10.45 o
   3  10  16         15.47         14.00         5.90 o
  -2  11  16          5.35         13.16         6.14 o
  -1  11  16         11.20         12.22         6.09 o
   0  11  16         43.12         30.49        10.29 o
   1  11  16         10.79         13.98         6.42 o
   2  11  16          5.18          5.22         5.81 o
   1   0  17          5.04          9.25         3.98 o
   2   0  17          2.41          0.40         2.60 o
   3   0  17          0.95          3.32         6.64 o
   4   0  17         15.72         13.11         5.40 o
   5   0  17          3.30          0.19         3.85 o
   6   0  17          7.27          7.58         5.85 o
  -6   1  17          8.98          7.80        11.61 o
  -5   1  17         12.59         15.27         8.53 o
  -4   1  17         30.79         29.70         5.32 o
  -3   1  17        273.64        334.82        23.23 o
  -2   1  17         78.71         68.69        11.95 o
  -1   1  17         32.32         31.64         5.18 o
   0   1  17          4.98         10.56         3.97 o
   1   1  17         32.84         29.99         7.63 o
   2   1  17         76.64         73.30         6.02 o
   3   1  17        276.22        297.67        23.89 o
   4   1  17         30.53         38.50         6.93 o
   5   1  17         12.33         12.44         5.63 o
   6   1  17          8.88         17.77         8.96 o
  -6   2  17          9.76          3.89         9.13 o
  -5   2  17          1.92         -4.12         3.50 o
  -4   2  17         75.24         69.76         7.41 o
  -3   2  17         14.56         10.86         5.51 o
  -2   2  17          7.48          2.65         5.97 o
  -1   2  17          4.52          3.41         3.32 o
   0   2  17         22.54         21.38         4.69 o
   1   2  17          4.89          4.54         3.59 o
   2   2  17          7.79          8.64         3.50 o
   3   2  17         15.64         14.60         8.30 o
   4   2  17         73.97         79.31        13.94 o
   5   2  17          1.87         -5.64         6.30 o
   6   2  17          9.86         10.29         9.29 o
  -5   3  17         23.77         27.72         5.81 o
  -4   3  17         17.41         11.93         4.69 o
  -3   3  17         94.31         88.02         9.48 o
  -2   3  17         12.58         17.59         5.28 o
  -1   3  17          4.11          5.33         3.65 o
   0   3  17         25.85         25.08         5.16 o
   1   3  17          4.36          4.78         3.59 o
   2   3  17         12.97          9.98         3.71 o
   3   3  17         93.49         77.32        13.27 o
   4   3  17         17.79         13.61         9.29 o
   5   3  17         23.10         30.20        11.28 o
  -5   4  17          4.64          4.76         5.19 o
  -4   4  17         91.80         69.54         7.39 o
  -3   4  17         47.59         51.64        10.78 o
  -2   4  17         26.82         29.20         8.63 o
  -1   4  17         20.54         22.88         4.86 o
   0   4  17         11.16         13.52         4.44 o
   1   4  17         20.90         16.04         4.91 o
   2   4  17         27.69         32.32         8.63 o
   3   4  17         46.88         38.16        10.95 o
   4   4  17         91.91         79.31        14.27 o
   5   4  17          4.55          8.30         8.63 o
  -5   5  17          0.87         -2.45         5.04 o
  -4   5  17         45.01         44.57         9.46 o
  -3   5  17         37.78         30.20         9.62 o
  -2   5  17          8.12         15.60         7.96 o
  -1   5  17         40.16         47.75         7.30 o
   0   5  17         13.38         13.27         4.93 o
   1   5  17         39.06         40.15         6.37 o
   2   5  17          7.90          3.71         3.97 o
   3   5  17         38.06         34.57         4.81 o
   4   5  17         44.77         41.81        11.28 o
   5   5  17          1.01         -0.66         7.30 o
  -5   6  17          0.62         -6.72         5.28 o
  -4   6  17         42.25         33.51        10.62 o
  -3   6  17         16.09         11.95         7.96 o
  -2   6  17          5.53          3.32         4.48 o
  -1   6  17         40.04         44.94         7.80 o
   0   6  17          2.89          1.61         6.80 o
   1   6  17         39.19         39.77         6.56 o
   2   6  17          5.18          7.12         4.15 o
   3   6  17         16.25         17.51         4.18 o
   4   6  17         43.11         21.57        10.62 o
   5   6  17          0.52         -3.32         7.63 o
  -4   7  17          3.00          8.96         8.96 o
  -3   7  17          3.14          1.33         7.30 o
  -2   7  17         37.42         36.75         4.65 o
  -1   7  17          1.19         -1.91         3.97 o
   0   7  17          0.07          0.70         4.44 o
   1   7  17          0.97         -2.42         4.81 o
   2   7  17         38.16         40.58         6.85 o
   3   7  17          2.94         -2.28         3.50 o
   4   7  17          2.79          1.66         8.63 o
  -4   8  17          0.96         -2.65         7.63 o
  -3   8  17          8.78         18.58         8.96 o
  -2   8  17         15.92         23.38         4.61 o
  -1   8  17          9.48          6.67         4.62 o
   0   8  17         11.90         11.52         5.51 o
   1   8  17          9.83         10.18        11.12 o
   2   8  17         16.51         14.10         5.63 o
   3   8  17          8.73         13.25         5.16 o
   4   8  17          0.92          7.63         8.63 o
  -3   9  17          0.76         -0.33         6.97 o
  -2   9  17          1.69         -2.87         3.56 o
  -1   9  17          1.47         -0.43         4.54 o
   0   9  17          0.01         -2.40         5.31 o
   1   9  17          1.46          4.62         9.79 o
   2   9  17          1.49         -1.09         4.68 o
   3   9  17          0.67          0.39         7.63 o
  -2  10  17          6.07          5.97         4.36 o
  -1  10  17          5.63          3.17         5.31 o
   0  10  17          0.03         -2.89         4.98 o
   1  10  17          5.63          4.83         5.75 o
   2  10  17          6.00          8.30         8.30 o
   0   0  18         47.03         34.51         7.96 o
   1   0  18          0.07         -1.51         3.35 o
   2   0  18         21.48         15.09         3.26 o
   3   0  18         24.90         30.53         9.95 o
   4   0  18         23.77         22.23         9.29 o
   5   0  18          0.01         -4.65         6.64 o
  -5   1  18          9.40          3.65         8.63 o
  -4   1  18         16.75          7.05         7.63 o
  -3   1  18         11.98         16.26         8.63 o
  -2   1  18         48.66         57.74        11.28 o
  -1   1  18         70.88         57.88         6.70 o
   0   1  18          4.61         11.52         4.34 o
   1   1  18         71.59         66.35         6.85 o
   2   1  18         49.76         43.12         5.48 o
   3   1  18         12.27          9.95         7.30 o
   4   1  18         17.31         26.21        10.29 o
   5   1  18          9.17         12.94         9.29 o
  -5   2  18          1.26         -3.05         5.15 o
  -4   2  18         17.03          3.01         5.75 o
  -3   2  18         50.23         41.25        10.78 o
  -2   2  18         24.98         27.87         8.96 o
  -1   2  18          0.63         -1.43         4.48 o
   0   2  18          5.25          9.49         4.65 o
   1   2  18          0.61         -4.02         3.48 o
   2   2  18         24.61         25.73         4.57 o
   3   2  18         50.05         51.77        11.95 o
   4   2  18         16.96         15.26         8.63 o
   5   2  18          1.27          2.32         8.30 o
  -5   3  18          3.03          9.44         6.47 o
  -4   3  18         20.58         26.90         7.23 o
  -3   3  18         49.97         61.96         8.78 o
  -2   3  18          1.47          2.42         7.47 o
  -1   3  18          2.37         -4.25         6.80 o
   0   3  18         26.86         27.17         5.38 o
   1   3  18          2.50          9.54         4.81 o
   2   3  18          1.51          1.90         4.31 o
   3   3  18         49.22         51.10        11.61 o
   4   3  18         20.03         15.26         9.29 o
   5   3  18          2.96          0.66         7.96 o
  -5   4  18          1.63          0.66         7.96 o
  -4   4  18         35.87         26.21        10.62 o
  -3   4  18         40.90         45.13        10.95 o
  -2   4  18         32.70         28.87         8.96 o
  -1   4  18         85.89         81.29         7.89 o
   0   4  18          3.74          7.67         4.44 o
   1   4  18         84.91         81.07         8.21 o
   2   4  18         33.62         33.19         5.52 o
   3   4  18         40.11         37.50        10.95 o
   4   4  18         35.68         40.48        11.95 o
   5   4  18          1.54          3.32         8.63 o
  -4   5  18          6.54         16.92         9.29 o
  -3   5  18         29.55         29.53         9.95 o
  -2   5  18         12.13         15.60         8.30 o
  -1   5  18          1.49          3.22         4.06 o
   0   5  18         17.03         19.37         6.80 o
   1   5  18          1.38         -0.83         4.81 o
   2   5  18         11.93          8.43         4.36 o
   3   5  18         29.05         49.11        11.95 o
   4   5  18          6.46          4.31         8.63 o
  -4   6  18          2.57          6.64         8.30 o
  -3   6  18          1.59         -8.30         6.30 o
  -2   6  18         28.27         36.50        10.62 o
  -1   6  18         71.28         72.61         7.97 o
   0   6  18          1.03          6.94         5.81 o
   1   6  18         73.56         71.59         8.44 o
   2   6  18         28.14         31.34         6.02 o
   3   6  18          1.67          8.72         7.47 o
   4   6  18          2.70          4.98         8.30 o
  -4   7  18         16.10         13.94         8.96 o
  -3   7  18         38.40         25.22        10.62 o
  -2   7  18         29.85         23.89         9.62 o
  -1   7  18          3.00          4.33         4.46 o
   0   7  18         31.02         34.89         9.62 o
   1   7  18          3.06         -2.80         7.30 o
   2   7  18         30.29         30.65         8.79 o
   3   7  18         39.19         40.71         6.02 o
   4   7  18         16.54         22.23        10.62 o
  -3   8  18         11.27          7.96         8.63 o
  -2   8  18          0.91          7.30         7.63 o
  -1   8  18         42.14         36.03         6.76 o
   0   8  18         34.14         44.82         7.70 o
   1   8  18         41.90         39.40         7.37 o
   2   8  18          1.04          1.71         4.78 o
   3   8  18         11.07         15.79         5.22 o
  -2   9  18          3.09         -6.97         6.64 o
  -1   9  18         11.67         28.05        11.28 o
   0   9  18          1.42          3.65         5.40 o
   1   9  18         11.52         13.02        10.12 o
   2   9  18          2.91          1.37         5.24 o
   0  10  18         17.82         21.86         7.03 o
   1   0  19          8.49          8.84         4.38 o
   2   0  19         23.03         15.93         7.63 o
   3   0  19          2.92          2.99         7.63 o
   4   0  19          0.35         -0.79         5.38 o
   5   0  19          2.24          1.66         7.63 o
  -5   1  19         11.56         -4.31         7.63 o
  -4   1  19          0.58          4.23         5.62 o
  -3   1  19          4.85          0.33         6.97 o
  -2   1  19         76.24         84.95        13.27 o
  -1   1  19         19.76         23.98         6.14 o
   0   1  19         21.26         16.34         4.91 o
   1   1  19         20.32         13.61         5.31 o
   2   1  19         75.89         66.52         5.80 o
   3   1  19          4.82         10.29         7.96 o
   4   1  19          0.53         -1.00         7.63 o
   5   1  19         11.32         -1.66         7.63 o
  -4   2  19          1.62          8.63         7.96 o
  -3   2  19          3.25          6.94         5.28 o
  -2   2  19         28.83         39.49        10.62 o
  -1   2  19         21.87         16.81         4.86 o
   0   2  19          8.80          2.32         4.22 o
   1   2  19         21.41         18.60         5.01 o
   2   2  19         28.35         26.72         4.77 o
   3   2  19          3.14          2.65         7.30 o
   4   2  19          1.57         11.28         8.63 o
  -4   3  19          2.01          3.32         8.30 o
  -3   3  19         11.66          9.62         7.96 o
  -2   3  19          5.52          9.95         7.30 o
  -1   3  19         22.38         23.04         6.47 o
   0   3  19         16.95         14.96         6.30 o
   1   3  19         22.12         19.64         5.24 o
   2   3  19          5.03          3.96         3.67 o
   3   3  19         12.18          0.66         7.30 o
   4   3  19          2.20          7.30         8.30 o
  -4   4  19          2.15          4.65         7.63 o
  -3   4  19          0.73          2.65         7.30 o
  -1   4  19         18.26         12.21         4.70 o
   0   4  19          4.55          7.67         4.44 o
   1   4  19         18.46         18.25         5.24 o
   2   4  19          1.93          2.19         3.87 o
   3   4  19          0.74          3.65         6.97 o
   4   4  19          2.23         -1.66         6.97 o
  -4   5  19         12.86          4.98         8.30 o
  -3   5  19          7.01          3.32         7.63 o
  -2   5  19          5.00         14.60         7.96 o
  -1   5  19          3.86          0.11         4.15 o
   0   5  19         12.68         13.91         8.46 o
   1   5  19          3.75          5.80         4.54 o
   2   5  19          4.92          5.02         4.47 o
   3   5  19          6.99         10.95         8.30 o
   4   5  19         13.06          9.95         9.29 o
  -3   6  19          5.66          5.31         7.96 o
  -2   6  19         12.92          1.66         6.97 o
  -1   6  19         33.37         22.56         9.29 o
   0   6  19         22.28         25.99         6.14 o
   1   6  19         33.61         32.78         6.56 o
   2   6  19         12.95          9.19         4.91 o
   3   6  19          5.76          4.98         8.30 o
  -3   7  19          5.87         14.27         8.96 o
  -2   7  19          3.05          1.00         7.96 o
  -1   7  19          9.04          1.75         4.77 o
   0   7  19         24.12         24.88         6.68 o
   1   7  19          8.90         11.54         5.75 o
   2   7  19          3.10         -0.07         4.42 o
   3   7  19          6.26          7.71         4.65 o
  -2   8  19          1.38         -0.33         7.30 o
  -1   8  19          5.48          4.90         5.01 o
   0   8  19          5.39         12.85         5.98 o
   1   8  19          5.28          0.86         5.34 o
   2   8  19          1.43         -6.30        10.62 o
   0   9  19          7.41          4.42         6.14 o
   0   0  20          4.99         -0.66         5.31 o
   1   0  20          6.41          6.34         4.29 o
   2   0  20         92.23         92.25        14.27 o
   3   0  20          1.16          4.65         6.97 o
   4   0  20          2.58          0.33         8.30 o
  -4   1  20          0.40         -3.82         9.62 o
  -3   1  20          0.20         -3.32         5.97 o
  -2   1  20          6.25          5.64         7.30 o
  -1   1  20         28.00         27.49         5.50 o
   0   1  20          0.00         -1.03         3.98 o
   1   1  20         27.37         27.99         7.80 o
   2   1  20          5.94          3.98         3.26 o
   3   1  20          0.24          5.64         7.63 o
   4   1  20          0.45         -8.63         6.97 o
  -4   2  20          4.33          4.65         7.30 o
  -3   2  20          8.79          8.96         8.30 o
  -2   2  20         64.30         53.76        11.95 o
  -1   2  20          9.06          9.10         4.38 o
   0   2  20          0.36          2.07         4.10 o
   1   2  20          8.97         10.63         4.86 o
   2   2  20         65.05         74.69         6.57 o
   3   2  20          8.64          3.98         7.63 o
   4   2  20          4.40         10.29         8.96 o
  -4   3  20          0.57         -0.66         7.63 o
  -3   3  20          0.55          1.66         6.64 o
  -2   3  20          3.13          1.33         6.30 o
  -1   3  20          3.33         -0.39         3.81 o
   0   3  20         15.93         17.25         5.51 o
   1   3  20          3.40         10.62         4.78 o
   2   3  20          3.41          4.85         4.05 o
   3   3  20          0.64         -5.31         6.30 o
   4   3  20          0.54         -5.97         6.97 o
  -3   4  20          0.01         -3.98         6.97 o
  -2   4  20         35.52         10.29         8.30 o
  -1   4  20          5.82          8.74         4.77 o
   0   4  20         11.41          4.95         4.57 o
   1   4  20          5.60          0.39         4.34 o
   2   4  20         34.94         48.13         6.38 o
   3   4  20          0.01         -0.33         6.64 o
  -3   5  20          4.11          5.97         8.30 o
  -2   5  20          2.81          8.63         7.96 o
  -1   5  20         26.31         15.70         5.42 o
   0   5  20         35.14         45.62         7.50 o
   1   5  20         26.42         18.69         8.96 o
   2   5  20          2.87         11.09         4.82 o
   3   5  20          4.32          1.00         7.63 o
  -2   6  20          4.58          6.64         7.96 o
  -1   6  20         17.10         16.38         9.95 o
   0   6  20          9.90         14.50         6.14 o
   1   6  20         17.47         11.89         5.48 o
   2   6  20          4.77          7.59        12.28 o
  -1   7  20          4.44          3.75         4.86 o
   0   7  20          7.04          7.79         6.30 o
   1   7  20          4.20         -3.32         4.81 o
   1   0  21         22.98         17.62         5.18 o
   2   0  21         25.49         32.85        10.29 o
   3   0  21          0.01          0.66         7.63 o
  -3   1  21          1.42          0.33         7.63 o
  -2   1  21         14.46         -5.97         7.63 o
  -1   1  21          9.98          3.49         4.29 o
   0   1  21          1.57          1.00         4.46 o
   1   1  21         10.15          7.85         4.62 o
   2   1  21         14.91         26.21        10.29 o
   3   1  21          1.41          3.32         7.96 o
  -3   2  21         12.77          8.30         7.96 o
  -2   2  21         54.22         72.34        13.61 o
  -1   2  21         12.27          9.04         4.62 o
   0   2  21         14.89          5.94         4.91 o
   1   2  21         12.45          6.71         4.77 o
   2   2  21         54.55         44.80        12.28 o
   3   2  21         12.74          7.96         8.63 o
  -3   3  21          0.44          1.99         7.30 o
  -2   3  21          5.79          7.63         8.30 o
  -1   3  21          3.41          4.32         4.54 o
   0   3  21         20.49         33.07         7.30 o
   1   3  21          3.26          7.02         4.62 o
   2   3  21          5.59         10.10         4.35 o
   3   3  21          0.42         -1.99         7.30 o
  -2   4  21         25.50         16.59         9.29 o
  -1   4  21          6.66         11.64         5.16 o
   0   4  21          1.32          2.32         4.46 o
   1   4  21          6.63         10.13         5.24 o
   2   4  21         25.33         27.97         5.46 o
  -2   5  21          4.13          9.95         9.29 o
  -1   5  21          9.15         10.87         5.33 o
   0   5  21         14.84         15.82         5.81 o
   1   5  21          9.07          7.74         5.24 o
   2   5  21          4.09          7.14         4.66 o
  -1   6  21          1.88         -2.95         6.97 o
   0   6  21          1.96          0.13         5.04 o
   1   6  21          1.97          4.58         5.42 o
   0   0  22          0.16         -2.32         5.97 o
   1   0  22          0.08         -5.10         4.22 o
   2   0  22         22.79         17.92         9.62 o
  -2   1  22         13.59          9.95         9.29 o
  -1   1  22          7.27         -0.95         7.80 o
   0   1  22          0.00          6.60         4.81 o
   1   1  22          7.53          9.86         5.09 o
   2   1  22         13.38         10.95         8.96 o
  -2   2  22         49.85         43.47        12.94 o
  -1   2  22          5.03          2.14         4.54 o
   0   2  22          3.04          1.19         4.81 o
   1   2  22          5.09          2.74         4.62 o
   2   2  22         50.05         77.32        14.60 o
  -1   3  22          0.95          1.53         4.42 o
   0   3  22          4.50          5.54         5.01 o
   1   3  22          1.00          2.03         4.70 o
   0   4  22          0.31         -2.92         4.57 o
                                                
